# Supplementary material for: Resolving a taxonomic and nomenclatural puzzle in mantellid frogs: synonymization of Gephyromantis azzurrae with G. corvus, and description of Gephyromantis kintana sp. nov. from the Isalo Massif, western Madagascar
Source: Zookeys. 2020 Jul 22;951:133–57. doi: 10.3897/zookeys.951.51129 (PMC7390805; doi:10.3897/zookeys.951.51129)
Supplement: XML Treatment for Gephyromantis (Phylacomantis) kintana [file zookeys.951.51129-treatment1.xml]

<!DOCTYPE tp:taxon-treatment
  PUBLIC "-//TaxonX//DTD Taxonomic Treatment Publishing DTD v0 20100105//EN" "tax-treatment-NSO.dtd">
<tp:taxon-treatment xmlns:tp="http://www.plazi.org/taxpub"><tp:treatment-meta><kwd-group><label>Taxon classification</label><kwd><named-content xmlns:xlink="http://www.w3.org/1999/xlink" content-type="kingdom">Animalia</named-content></kwd><kwd><named-content xmlns:xlink="http://www.w3.org/1999/xlink" content-type="order">Anura</named-content></kwd><kwd><named-content xmlns:xlink="http://www.w3.org/1999/xlink" content-type="family">Mantellidae</named-content></kwd></kwd-group><mixed-citation publication-type="journal"><person-group><name><surname>Cocca</surname><given-names>Walter</given-names></name><name><surname>Andreone</surname><given-names>Franco</given-names></name><name><surname>Belluardo</surname><given-names>Francesco</given-names></name><name><surname>Rosa</surname><given-names>Gonçalo M.</given-names></name><name><surname>Randrianirina</surname><given-names>Jasmin E.</given-names></name><name><surname>Glaw</surname><given-names>Frank</given-names></name><name><surname>Crottini</surname><given-names>Angelica</given-names></name></person-group><article-title>Resolving a taxonomic and nomenclatural puzzle in mantellid frogs: synonymization of <italic><tp:taxon-name><tp:taxon-name-part taxon-name-part-type="genus" reg="Gephyromantis">Gephyromantis</tp:taxon-name-part> <tp:taxon-name-part taxon-name-part-type="species" reg="azzurrae">azzurrae</tp:taxon-name-part></tp:taxon-name></italic> with <italic><tp:taxon-name><tp:taxon-name-part taxon-name-part-type="genus" reg="Gephyromantis">G.</tp:taxon-name-part> <tp:taxon-name-part taxon-name-part-type="species" reg="corvus">corvus</tp:taxon-name-part></tp:taxon-name></italic>, and description of <italic><tp:taxon-name><tp:taxon-name-part taxon-name-part-type="genus" reg="Gephyromantis">Gephyromantis</tp:taxon-name-part> <tp:taxon-name-part taxon-name-part-type="species" reg="kintana">kintana</tp:taxon-name-part></tp:taxon-name></italic> sp. nov. from the Isalo Massif, western Madagascar</article-title><source>Zookeys</source><day>22</day><month>7</month><year>2020</year><volume>951</volume><fpage>133</fpage><lpage>157</lpage><pub-id pub-id-type="doi">10.3897/zookeys.951.51129</pub-id></mixed-citation></tp:treatment-meta><tp:nomenclature><tp:taxon-name><object-id xmlns:xlink="http://www.w3.org/1999/xlink" content-type="arpha" xlink:type="simple">B5A0191E-DAC4-58AF-B3B9-529391532757</object-id>
              <tp:taxon-name-part taxon-name-part-type="genus" reg="Gephyromantis">Gephyromantis</tp:taxon-name-part> (<tp:taxon-name-part taxon-name-part-type="subgenus" reg="Phylacomantis">Phylacomantis</tp:taxon-name-part>) <tp:taxon-name-part taxon-name-part-type="species" reg="kintana">kintana</tp:taxon-name-part><object-id xmlns:xlink="http://www.w3.org/1999/xlink" content-type="zoobank" xlink:type="simple">http://zoobank.org/7E684B14-3C30-48E0-8911-2A3D4501EE94</object-id></tp:taxon-name><tp:taxon-status xmlns:xlink="http://www.w3.org/1999/xlink" xlink:type="simple">sp. nov.</tp:taxon-status><xref ref-type="fig" rid="F3">Figures 3D</xref><xref ref-type="fig" rid="F4">, 4D</xref></tp:nomenclature><tp:treatment-sec sec-type="etymology" id="SECID0EOZCI"><title>Etymology.</title><p><xref ref-type="bibr" rid="B31">Mercurio and Andreone (2007)</xref> dedicated <italic><tp:taxon-name><tp:taxon-name-part taxon-name-part-type="genus" reg="Gephyromantis">G.</tp:taxon-name-part> <tp:taxon-name-part taxon-name-part-type="species" reg="azzurrae">azzurrae</tp:taxon-name-part></tp:taxon-name></italic> to F. Andreone’s second daughter, Kintana Azzurra Andreone. Since this name turned out to be a junior synonym of <italic><tp:taxon-name><tp:taxon-name-part taxon-name-part-type="genus" reg="Gephyromantis">G.</tp:taxon-name-part> <tp:taxon-name-part taxon-name-part-type="species" reg="corvus">corvus</tp:taxon-name-part></tp:taxon-name></italic>, F. Andreone and the other authors of this paper wish to dedicate the new species to honour her with the new name. The Malagasy word "<italic><tp:taxon-name><tp:taxon-name-part taxon-name-part-type="genus" reg="Gephyromantis"/><tp:taxon-name-part taxon-name-part-type="species" reg="kintana">kintana</tp:taxon-name-part></tp:taxon-name></italic>" means "star" and is used as a noun in apposition.</p></tp:treatment-sec><tp:treatment-sec sec-type="remarks" id="SECID0EY1CI"><title>Remarks.</title><p>DNA sequences of this species have been wrongly referred to as <italic><tp:taxon-name><tp:taxon-name-part taxon-name-part-type="genus" reg="Gephyromantis">Gephyromantis</tp:taxon-name-part> <tp:taxon-name-part taxon-name-part-type="species" reg="corvus">corvus</tp:taxon-name-part></tp:taxon-name></italic> by <xref ref-type="bibr" rid="B46">Vences (2000</xref>; <ext-link xmlns:xlink="http://www.w3.org/1999/xlink" ext-link-type="gen" xlink:href="AF215320" xlink:type="simple">AF215320</ext-link>), <xref ref-type="bibr" rid="B49">Vieites et al. (2009</xref>; <ext-link xmlns:xlink="http://www.w3.org/1999/xlink" ext-link-type="gen" xlink:href="AF215320" xlink:type="simple">AF215320</ext-link>), <xref ref-type="bibr" rid="B7">Crottini et al. (2011a</xref>; <ext-link xmlns:xlink="http://www.w3.org/1999/xlink" ext-link-type="gen" xlink:href="HQ640422" xlink:type="simple">HQ640422</ext-link>–<ext-link xmlns:xlink="http://www.w3.org/1999/xlink" ext-link-type="gen" xlink:href="HQ640425" xlink:type="simple">HQ640425</ext-link>), <xref ref-type="bibr" rid="B27">Kaffenberger et al. (2012</xref>; <ext-link xmlns:xlink="http://www.w3.org/1999/xlink" ext-link-type="gen" xlink:href="JN664348" xlink:type="simple">JN664348</ext-link>), <xref ref-type="bibr" rid="B6">Cocca et al. (2018</xref>; <ext-link xmlns:xlink="http://www.w3.org/1999/xlink" ext-link-type="gen" xlink:href="KX066608" xlink:type="simple">KX066608</ext-link>–<ext-link xmlns:xlink="http://www.w3.org/1999/xlink" ext-link-type="gen" xlink:href="KX066637" xlink:type="simple">KX066637</ext-link>) and all other studies where these accession numbers have been used.</p></tp:treatment-sec><tp:treatment-sec sec-type="Holotype" id="SECID0EA4CI"><title>Holotype.</title><p><named-content xmlns:xlink="http://www.w3.org/1999/xlink" content-type="dwc:institutional_code" xlink:type="simple">ZSM</named-content> 163/2019 (ACZCV_0291; Figs <xref ref-type="fig" rid="F3">3D</xref>, <xref ref-type="fig" rid="F4">4D</xref>; tissue sample taken for genetic analysis: <ext-link xmlns:xlink="http://www.w3.org/1999/xlink" ext-link-type="gen" xlink:href="MT043942" xlink:type="simple">MT043942</ext-link>), adult male from Zahavola (Isalo, Ihorombe region, Ranohira Fivondronona, southwestern Madagascar), <named-content xmlns:xlink="http://www.w3.org/1999/xlink" content-type="dwc:verbatimCoordinates" xlink:type="simple"><named-content content-type="geo-json" specific-use="{&#34;type&#34;:&#34;Point&#34;,&#34;coordinates&#34;:[45.358667,-22.621536]}" id="NCID0E24CI" xlink:type="simple">-22.6215361S, 45.358667E</named-content></named-content> , ca. 881 m a.s.l., canyon with a narrow gallery forest laying on the edge of the border of Isalo National Park, collected on 26 November 2014 by F. Andreone, A. Crottini, and G. M. Rosa.</p><fig id="F4" position="float" orientation="portrait"><object-id xmlns:xlink="http://www.w3.org/1999/xlink" content-type="doi" xlink:type="simple">10.3897/zookeys.951.51129.figure4</object-id><object-id xmlns:xlink="http://www.w3.org/1999/xlink" content-type="arpha" xlink:type="simple">198A404F-8539-5C3C-8B22-D50AA5E822FB</object-id><label>Figure 4.</label><caption><p>Images of living individuals of <italic><tp:taxon-name><tp:taxon-name-part taxon-name-part-type="genus" reg="Gephyromantis">Gephyromantis</tp:taxon-name-part> <tp:taxon-name-part taxon-name-part-type="species" reg="kintana">kintana</tp:taxon-name-part></tp:taxon-name></italic> sp. nov. Living individuals of <italic><tp:taxon-name><tp:taxon-name-part taxon-name-part-type="genus" reg="Gephyromantis">G.</tp:taxon-name-part> <tp:taxon-name-part taxon-name-part-type="species" reg="kintana">kintana</tp:taxon-name-part></tp:taxon-name></italic> sp. nov. showing the main developmental stages of the newly described species and its natural environment. <bold>A</bold><named-content xmlns:xlink="http://www.w3.org/1999/xlink" content-type="dwc:institutional_code" xlink:type="simple">UADBA-A</named-content> uncatalogued (ACZCV_0297), tadpole from Malaso, dorsal view; <bold>B</bold> ACZC 6920 (individual not collected), juvenile from Zahavola, dorsolateral view; <bold>C</bold> ACZC 6919 (individual not collected), adult female from Zahavola, dorsolateral view; <bold>D</bold><named-content xmlns:xlink="http://www.w3.org/1999/xlink" content-type="dwc:institutional_code" xlink:type="simple">ZSM</named-content> 163/2019 (ACZCV_0291), adult male holotype from Zahavola, dorsolateral view; <bold>E</bold> ACZC 6921 (individual not collected), juvenile from Zahavola found on rocks, dorsolateral view; <bold>F</bold> ACZC 6919 (individual not collected), adult female from Zahavola on rocky substrate, dorsolateral view; <bold>G</bold> ACZC 1853 (individual not collected), adult from Malaso hiding in a hole in the wall of the canyon. Photographs by Angelica Crottini.</p></caption><graphic xmlns:xlink="http://www.w3.org/1999/xlink" xlink:href="zookeys-951-133-g004.jpg" position="float" orientation="portrait" xlink:type="simple" id="oo_434771.jpg"><uri content-type="original_file" xlink:type="simple">https://binary.pensoft.net/fig/434771</uri></graphic></fig></tp:treatment-sec><tp:treatment-sec sec-type="Paratypes" id="SECID0E26CI"><title>Paratypes.</title><p><named-content xmlns:xlink="http://www.w3.org/1999/xlink" content-type="dwc:institutional_code" xlink:type="simple">ZSM</named-content> 164/2019 (ACZCV_0292; tissue sample taken for genetical analysis: <ext-link xmlns:xlink="http://www.w3.org/1999/xlink" ext-link-type="gen" xlink:href="KX066612" xlink:type="simple">KX066612</ext-link>), adult female, collected at the same locality and date and by the same collectors of the holotype; <named-content xmlns:xlink="http://www.w3.org/1999/xlink" content-type="dwc:institutional_code" xlink:type="simple">MRSN</named-content> A5324 (FAZC 12758; tissue sample taken for genetical analysis: <ext-link xmlns:xlink="http://www.w3.org/1999/xlink" ext-link-type="gen" xlink:href="KX066613" xlink:type="simple">KX066613</ext-link> and <ext-link xmlns:xlink="http://www.w3.org/1999/xlink" ext-link-type="gen" xlink:href="HQ640424" xlink:type="simple">HQ640424</ext-link>), adult male collected at the same locality as the holotype on 17 November 2004 by F. Andreone; <named-content xmlns:xlink="http://www.w3.org/1999/xlink" content-type="dwc:institutional_code" xlink:type="simple">ZSM</named-content> 1553/2009, adult male collected in an imprecise locality within Isalo National Park (original collection data: “Isalo, zwischen Canyons und Piscine” probably referring to a locality close to Piscine Naturelle; Isalo, Ihorombe region, Ranohira Fivondronona, southwestern Madagascar), <named-content xmlns:xlink="http://www.w3.org/1999/xlink" content-type="dwc:verbatimCoordinates" xlink:type="simple"><named-content content-type="geo-json" specific-use="{&#34;type&#34;:&#34;Point&#34;,&#34;coordinates&#34;:[45.371833,-22.559667]}" id="NCID0ECBDI" xlink:type="simple">-22.559667S, 45.371833E</named-content></named-content>, ca. 890 m a.s.l., on 5 June 2003 by N. Lutzmann; <named-content xmlns:xlink="http://www.w3.org/1999/xlink" content-type="dwc:institutional_code" xlink:type="simple">ZSM</named-content> 165/2019 (FAZC 14355; tissue sample taken for genetical analysis: <ext-link xmlns:xlink="http://www.w3.org/1999/xlink" ext-link-type="gen" xlink:href="KX066633" xlink:type="simple">KX066633</ext-link>), adult male, collected at Malaso (Isalo, Ihorombe region, Ranohira Fivondronona, southwestern Madagascar), <named-content xmlns:xlink="http://www.w3.org/1999/xlink" content-type="dwc:verbatimCoordinates" xlink:type="simple"><named-content content-type="geo-json" specific-use="{&#34;type&#34;:&#34;Point&#34;,&#34;coordinates&#34;:[45.355333,-22.588500]}" id="NCID0EUBDI" xlink:type="simple">-22.5885S, 45.35533333E</named-content></named-content>, ca. 966 m a.s.l., a shallow canyon with almost no gallery forest and included within Isalo National Park, on 30 November 2009 by F. Andreone, A. Crottini and G. M. Rosa; <named-content xmlns:xlink="http://www.w3.org/1999/xlink" content-type="dwc:institutional_code" xlink:type="simple">MRSN</named-content> A5322 (FAZC 12627), adult male, collected at Malaso (Isalo, Ihorombe region, Ranohira Fivondronona, southwestern Madagascar), <named-content xmlns:xlink="http://www.w3.org/1999/xlink" content-type="dwc:verbatimCoordinates" xlink:type="simple"><named-content content-type="geo-json" specific-use="{&#34;type&#34;:&#34;Point&#34;,&#34;coordinates&#34;:[45.355333,-22.588500]}" id="NCID0EBCDI" xlink:type="simple">-22.5885S, 45.35533333E</named-content></named-content>, ca. 966 m a.s.l., on 22 November 2004 by F. Andreone; <named-content xmlns:xlink="http://www.w3.org/1999/xlink" content-type="dwc:institutional_code" xlink:type="simple">MRSN</named-content> A5323 (FAZC 12661; tissue sample taken for genetical analysis: <ext-link xmlns:xlink="http://www.w3.org/1999/xlink" ext-link-type="gen" xlink:href="KX066635" xlink:type="simple">KX066635</ext-link>, <ext-link xmlns:xlink="http://www.w3.org/1999/xlink" ext-link-type="gen" xlink:href="HQ640422" xlink:type="simple">HQ640422</ext-link>), adult female collected at Malaso (Isalo, Ihorombe region, Ranohira Fivondronona, southwestern Madagascar), <named-content xmlns:xlink="http://www.w3.org/1999/xlink" content-type="dwc:verbatimCoordinates" xlink:type="simple"><named-content content-type="geo-json" specific-use="{&#34;type&#34;:&#34;Point&#34;,&#34;coordinates&#34;:[45.355333,-22.588500]}" id="NCID0EYCDI" xlink:type="simple">-22.5885S, 45.35533333E</named-content></named-content>, ca. 966 m a.s.l., on 24 November 2004 by F. Andreone; <named-content xmlns:xlink="http://www.w3.org/1999/xlink" content-type="dwc:institutional_code" xlink:type="simple">MRSN</named-content> A5373 (FAZC 12859; tissue sample taken for genetical analysis: <ext-link xmlns:xlink="http://www.w3.org/1999/xlink" ext-link-type="gen" xlink:href="KX066632" xlink:type="simple">KX066632</ext-link>, <ext-link xmlns:xlink="http://www.w3.org/1999/xlink" ext-link-type="gen" xlink:href="HQ640423" xlink:type="simple">HQ640423</ext-link>), adult male collected at Tsiombivositra (Isalo, Ihorombe region, Ranohira Fivondronona, southwestern Madagascar), <named-content xmlns:xlink="http://www.w3.org/1999/xlink" content-type="dwc:verbatimCoordinates" xlink:type="simple"><named-content content-type="geo-json" specific-use="{&#34;type&#34;:&#34;Point&#34;,&#34;coordinates&#34;:[45.358333,-22.302500]}" id="NCID0EPDDI" xlink:type="simple">-22.3025000S, 45.3583330E</named-content></named-content>, ca. 900 m a.s.l., a locality close to the border but included within Isalo National Park, on 11 December 2004 by F. Andreone; <named-content xmlns:xlink="http://www.w3.org/1999/xlink" content-type="dwc:institutional_code" xlink:type="simple">MRSN</named-content> A5325 (FAZC 13000; tissue sample taken for genetical analysis: <ext-link xmlns:xlink="http://www.w3.org/1999/xlink" ext-link-type="gen" xlink:href="KX066631" xlink:type="simple">KX066631</ext-link>) and <named-content xmlns:xlink="http://www.w3.org/1999/xlink" content-type="dwc:institutional_code" xlink:type="simple">MRSN</named-content> A5326 (FAZC 13001), adult females collected at Ambovo (Isalo, Ihorombe region, Ranohira Fivondronona, southwestern Madagascar), <named-content xmlns:xlink="http://www.w3.org/1999/xlink" content-type="dwc:verbatimCoordinates" xlink:type="simple"><named-content content-type="geo-json" specific-use="{&#34;type&#34;:&#34;Point&#34;,&#34;coordinates&#34;:[45.352500,-22.508000]}" id="NCID0EGEDI" xlink:type="simple">-22.508S, 45.3525E</named-content></named-content>, ca. 999 m a.s.l., within the borders of Isalo National Park, on 18 December 2004 by F. Andreone; <named-content xmlns:xlink="http://www.w3.org/1999/xlink" content-type="dwc:institutional_code" xlink:type="simple">MRSN</named-content> A2786 (FAZC 11964; tissue sample taken for genetical analysis: <ext-link xmlns:xlink="http://www.w3.org/1999/xlink" ext-link-type="gen" xlink:href="HQ640425" xlink:type="simple">HQ640425</ext-link>), adult female collected at Andranomena (Isalo, Ihorombe region, Ranohira Fivondronona, southwestern Madagascar), <named-content xmlns:xlink="http://www.w3.org/1999/xlink" content-type="dwc:verbatimCoordinates" xlink:type="simple"><named-content content-type="geo-json" specific-use="{&#34;type&#34;:&#34;Point&#34;,&#34;coordinates&#34;:[45.275000,-22.740167]}" id="NCID0EYEDI" xlink:type="simple">-22.740167S, 45.275E</named-content></named-content>, ca. 740 m a.s.l.), a locality close to Ilakaka and situated outside of the borders of Isalo National Park, on 25 January 2004 by V. Mercurio and J. E. Randrianirina.</p></tp:treatment-sec><tp:treatment-sec sec-type="diagnosis" id="SECID0E4EDI"><title>Diagnosis.</title><p>A species assigned to the genus <italic><tp:taxon-name><tp:taxon-name-part taxon-name-part-type="genus" reg="Gephyromantis">Gephyromantis</tp:taxon-name-part></tp:taxon-name></italic> (<italic>sensu</italic><xref ref-type="bibr" rid="B17">Glaw and Vences 2006</xref>), subgenus <tp:taxon-name><tp:taxon-name-part taxon-name-part-type="genus" reg="Gephyromantis"/><tp:taxon-name-part taxon-name-part-type="subgenus" reg="Phylacomantis">Phylacomantis</tp:taxon-name-part></tp:taxon-name>, based on genetic and morphological similarities to the other known species (<italic><tp:taxon-name><tp:taxon-name-part taxon-name-part-type="genus" reg="Gephyromantis">G.</tp:taxon-name-part> <tp:taxon-name-part taxon-name-part-type="species" reg="atsingy">atsingy</tp:taxon-name-part></tp:taxon-name></italic>, <italic><tp:taxon-name><tp:taxon-name-part taxon-name-part-type="genus" reg="Gephyromantis">G.</tp:taxon-name-part> <tp:taxon-name-part taxon-name-part-type="species" reg="corvus">corvus</tp:taxon-name-part></tp:taxon-name></italic>, and <italic><tp:taxon-name><tp:taxon-name-part taxon-name-part-type="genus" reg="Gephyromantis">G.</tp:taxon-name-part> <tp:taxon-name-part taxon-name-part-type="species" reg="pseudoasper">pseudoasper</tp:taxon-name-part></tp:taxon-name></italic>), and recognisable by the presence of the following morphological characters and natural history traits: (1) medium size (adult male <abbrev xmlns:xlink="http://www.w3.org/1999/xlink" xlink:title="snout-vent length" id="ABBRID0E1GDI" xlink:type="simple">SVL</abbrev> 36–44 mm), (2) webbing between toes present, (3) lateral metatarsalia partly connected, (4) inner and outer metatarsal tubercles present, (5) presence of femoral glands of “Type 2” (<italic>sensu</italic><xref ref-type="bibr" rid="B19">Glaw et al. 2000</xref>), (6) presence of a paired subgular vocal sac, (7) tongue bifid, (8) enlarged triangular finger tips; (9) dirty white throat, belly and thighs, (10) males with white vocal sacs; (11) brownish to olive-grey dorsal colouration with multiple and irregular brown-olive patches, (12) occurrence in young (shallow) canyons with limited (to almost no) vegetation, (13) mostly crepuscular/nocturnal activity, (14) advertisement call (see <xref ref-type="bibr" rid="B31">Mercurio and Andreone 2007</xref> for the description of the advertisement call of specimen <named-content xmlns:xlink="http://www.w3.org/1999/xlink" content-type="dwc:institutional_code" xlink:type="simple">MRSN</named-content> A5313 (<named-content xmlns:xlink="http://www.w3.org/1999/xlink" content-type="dwc:institutional_code" xlink:type="simple">ZSM</named-content> 0047/2011), now genetically assigned to <italic><tp:taxon-name><tp:taxon-name-part taxon-name-part-type="genus" reg="Gephyromantis">G.</tp:taxon-name-part> <tp:taxon-name-part taxon-name-part-type="species" reg="kintana">kintana</tp:taxon-name-part></tp:taxon-name></italic> sp. nov.).</p><p>The new species differs from the three other species of <italic><tp:taxon-name><tp:taxon-name-part taxon-name-part-type="genus" reg="Phylacomantis">Phylacomantis</tp:taxon-name-part></tp:taxon-name></italic> by high genetic differentiation (pairwise 16S distance ranging from 9.9% to 13.4%), as well as from a combination of morphological and natural history traits.</p><p><italic><tp:taxon-name><tp:taxon-name-part taxon-name-part-type="genus" reg="Gephyromantis">Gephyromantis</tp:taxon-name-part> <tp:taxon-name-part taxon-name-part-type="species" reg="kintana">kintana</tp:taxon-name-part></tp:taxon-name></italic> sp. nov. is overall similar to the other three species of the subgenus <tp:taxon-name><tp:taxon-name-part taxon-name-part-type="genus" reg="Gephyromantis"/><tp:taxon-name-part taxon-name-part-type="subgenus" reg="Phylacomantis">Phylacomantis</tp:taxon-name-part></tp:taxon-name>. Distinguished from <italic><tp:taxon-name><tp:taxon-name-part taxon-name-part-type="genus" reg="Gephyromantis">G.</tp:taxon-name-part> <tp:taxon-name-part taxon-name-part-type="species" reg="pseudoasper">pseudoasper</tp:taxon-name-part></tp:taxon-name></italic> by: (a) dirty white throat (vs. darker colouration); (b) ventrally dirty white thighs (vs. orange colouration); (c) presence of white vocal sacs (vs. blackish vocal sacs); (d) less granular dorsal skin; (e) larger size (maximum <abbrev xmlns:xlink="http://www.w3.org/1999/xlink" xlink:title="snout-vent length" id="ABBRID0EHJDI" xlink:type="simple">SVL</abbrev> in males 43.6 vs. 37.4 mm), (f) higher maximum number of granules in the femoral glands (96 vs. 43), (g) occurrence in young (shallow) canyons with limited vegetation (vs. mostly rainforest), (h) advertisement call (15–21 vs. 3 notes per call and lower dominant frequency, 3,000–3,200 Hz vs. 3,400–5,000 Hz).</p><p>Distinguished from the sympatric <italic><tp:taxon-name><tp:taxon-name-part taxon-name-part-type="genus" reg="Gephyromantis">G.</tp:taxon-name-part> <tp:taxon-name-part taxon-name-part-type="species" reg="corvus">corvus</tp:taxon-name-part></tp:taxon-name></italic> by: (a) brownish to olive grey dorsal colouration with multiple and irregular brown-olive patches (vs. darker brown dorsal colouration, often with a broad vertebral stripe), (b) dirty white throat (vs. dark brown throat), (c) dirty white belly (vs. brown belly), (d) dirty white thighs (vs. brown thighs); (e) presence of white vocal sacs (vs. brown-blackish vocal sacs), (f) higher maximum number of granules in the femoral glands (96 vs. 58), (g) occurrence in young (shallow) canyons with limited vegetation (vs. dry deciduous gallery forest in deep canyons), (g) advertisement call (15–21 vs. 10–14 notes per call and higher dominant frequency, 3,000–3,200 Hz vs. 2,400–2,700 Hz).</p><p>Distinguished from <italic><tp:taxon-name><tp:taxon-name-part taxon-name-part-type="genus" reg="Gephyromantis">G.</tp:taxon-name-part> <tp:taxon-name-part taxon-name-part-type="species" reg="atsingy">atsingy</tp:taxon-name-part></tp:taxon-name></italic> by: (a) brownish to olive grey dorsal colouration with multiple and irregular brown-olive patches (vs. light brown-beige with a greenish shading), (b) less granular dorsal skin; (c) larger size (maximum <abbrev xmlns:xlink="http://www.w3.org/1999/xlink" xlink:title="snout-vent length" id="ABBRID0EFKDI" xlink:type="simple">SVL</abbrev> in males 43.6 vs. 36.6 mm), (d) higher maximum number of granules in the femoral glands (96 vs. 70), e) occurrence in young (shallow) canyons with limited/missing vegetation (vs. “tsingy” geological formations).</p></tp:treatment-sec><tp:treatment-sec sec-type="description" id="SECID0EJKDI"><title>Description of the holotype</title><p><bold>(Figs <xref ref-type="fig" rid="F3">3D</xref>, <xref ref-type="fig" rid="F4">4D</xref>).</bold> Adult male in good state of preservation, distal phalanx of the 5<sup>th</sup> toe of the left foot removed as tissue sample and part of the ventral surface of thighs cut and opened to count the number of the granules of the femoral gland. <abbrev xmlns:xlink="http://www.w3.org/1999/xlink" xlink:title="snout-vent length" id="ABBRID0E3KDI" xlink:type="simple">SVL</abbrev> 38.2 mm; for other measurements see Table <xref ref-type="table" rid="T2">2</xref>. Body slender; head slightly wider than long; snout slightly pointed in dorsal view, rather rounded in lateral view; nostrils directed laterally much nearer to tip of snout than to eye; canthus rostralis moderately defined; tympanum distinct, rounded, its horizontal diameter 0.8 of eye diameter; supratympanic fold well distinct, regularly curved; tongue distinctly bifid posteriorly. Arms slender; subarticular tubercles single; outer metacarpal tubercle poorly developed, inner metacarpal tubercle relatively well developed; fingers without webbing; finger disks triangular and distinctly enlarged; nuptial pads absent. Hind limbs slender; tibiotarsal articulation reaching beyond the snout tip when hindlimbs are depressed along body; lateral metatarsalia partly connected; inner metatarsal tubercle distinct, outer metatarsal tubercle small but recognisable; webbing of foot 1(1), 2i(1.75), 2e(0.75), 3i(2), 3e(1), 4i(2), 4e(2), 5(0.5). Skin slightly granular on dorsum and belly, ventral skin smooth on throat and chest. Femoral glands are distinctly recognisable from external view and are arranged in a typical glandular cluster (“Type 2”, according to <xref ref-type="bibr" rid="B19">Glaw et al. 2000</xref>), including 71 single whitish granular glands of ca. 0.3 mm diameter. The vocal sacs in the male holotype are white and distinct.</p></tp:treatment-sec><tp:treatment-sec sec-type="Colouration of the holotype" id="SECID0EILDI"><title>Colouration of the holotype</title><p><bold>(Fig. <xref ref-type="fig" rid="F3">3D</xref>).</bold> After almost six years in 70% ethanol the holotype conserves the original colour patterns, although it showed a slightly faded dorsal colour (Fig. <xref ref-type="fig" rid="F3">3D</xref>). Overall grey-brown colouration with distinct darker brown markings. Forelimbs dorsally grey-brown with one distinct darker brown cross-band on upper arm and three brown cross-bands on lower arm and hand, hands speckled. Finger and toe tips are grey-cream and first and second toes are lighter in colour than the other toes. Flanks with the same colour of the dorsum but with less distinct darker patches. Overall the darker dorsal colour fades into the whitish ventral colour. Nostril distinctly surrounded by a cream thin line; lateral head same colour as dorsum. Ventral colouration in the preserved specimen is more contrasted than in the living specimen. Throat, belly and thighs dirty white, ventral shanks slightly darker than thighs, chest flecked with a few distinct and scattered grey-brownish markings; sole of foot brown. Colouration of limbs is overall similar to the dorsum, although it has less defined markings. Hindlimbs with five dark brown cross-bands on femur, four on tibia, four on tarsus and foot; dorsal foot grey-brown with four slightly defined perpendicular darker brown crossbands.</p></tp:treatment-sec><tp:treatment-sec sec-type="Colouration of the holotype in life" id="SECID0EZLDI"><title>Colouration of the holotype in life</title><p><bold>(Fig. <xref ref-type="fig" rid="F4">4D</xref>).</bold> The live dorsal colouration, based upon photographs, is olive grey with multiple and irregular brown-olive patches with some greenish and orangish shades in dorsal surface. These markings are more contrasted than in the preserved specimen (Figs <xref ref-type="fig" rid="F3">3D</xref> vs. 4D). The tympanum is cream with multiple small light brown markings. Slightly defined interocular bar. Flanks with multiple brown-olive flecks that become increasingly smaller ventrally. Brown-olive irregular markings present also in lateral head. Hindlimbs dorsally olive grey with brown-olive crossbands and markings and some greenish and orangish shades. Ventral skin colouration in life unknown. The iris of the holotype is golden with a thin black vertical line in the lower portion of the eye, and a mid-horizontal metallic reddish brown broad band.</p></tp:treatment-sec><tp:treatment-sec sec-type="variation" id="SECID0EKMDI"><title>Variations.</title><p>Individuals of <italic><tp:taxon-name><tp:taxon-name-part taxon-name-part-type="genus" reg="Gephyromantis">G.</tp:taxon-name-part> <tp:taxon-name-part taxon-name-part-type="species" reg="kintana">kintana</tp:taxon-name-part></tp:taxon-name></italic> sp. nov. have small variations in colouration if compared with the holotype (see Fig. <xref ref-type="fig" rid="F4">4B, C, E–G</xref>). In life, dorsal colouration can have a very variable number of irregular brown-olive patches. The female paratype <named-content xmlns:xlink="http://www.w3.org/1999/xlink" content-type="dwc:institutional_code" xlink:type="simple">ZSM</named-content> 164/2019 has a lighter dorsum and the dark spots are more contrasted and more visible than in the holotype. The female paratype <named-content xmlns:xlink="http://www.w3.org/1999/xlink" content-type="dwc:institutional_code" xlink:type="simple">MRSN</named-content> A5326 has darker markings on the chest. Two juveniles of <italic><tp:taxon-name><tp:taxon-name-part taxon-name-part-type="genus" reg="Gephyromantis">G.</tp:taxon-name-part> <tp:taxon-name-part taxon-name-part-type="species" reg="kintana">kintana</tp:taxon-name-part></tp:taxon-name></italic> (specimens not collected) showed multiple copper markings on dorsum and on forelimbs and hindlimbs (Fig. <xref ref-type="fig" rid="F4">4B, E</xref>).</p><p>The number of granules composing the femoral glands varies among the analysed specimens. The holotype has 71 granules while specimens <named-content xmlns:xlink="http://www.w3.org/1999/xlink" content-type="dwc:institutional_code" xlink:type="simple">MRSN</named-content> A5322, <named-content xmlns:xlink="http://www.w3.org/1999/xlink" content-type="dwc:institutional_code" xlink:type="simple">ZSM</named-content> 1553/2009, <named-content xmlns:xlink="http://www.w3.org/1999/xlink" content-type="dwc:institutional_code" xlink:type="simple">ZSM</named-content> 0047/2011 (former <named-content xmlns:xlink="http://www.w3.org/1999/xlink" content-type="dwc:institutional_code" xlink:type="simple">MRSN</named-content> A5313) and <named-content xmlns:xlink="http://www.w3.org/1999/xlink" content-type="dwc:institutional_code" xlink:type="simple">ZSM</named-content> 165/2019 have respectively 24, 35, 29 and 75 granules. Paratype <named-content xmlns:xlink="http://www.w3.org/1999/xlink" content-type="dwc:institutional_code" xlink:type="simple">MRSN</named-content> A5373 has the highest number of granules (96; Table <xref ref-type="table" rid="T2">2</xref>).</p><p>We observed minor variation in the webbing formula in two paratypes, with specimen <named-content xmlns:xlink="http://www.w3.org/1999/xlink" content-type="dwc:institutional_code" xlink:type="simple">ZSM</named-content> 164/2019 with 1(1), 2i(1.75), 2e(0.5), 3i(2), 3e(1), 4i(2), 4e(2.25), 5(0.5); and <named-content xmlns:xlink="http://www.w3.org/1999/xlink" content-type="dwc:institutional_code" xlink:type="simple">ZSM</named-content> 165/2019 with 1(1), 2i(1.5), 2e(0.5), 3i(2), 3e(0.75), 4i(2), 4e(2.25), 5(0.5).</p></tp:treatment-sec><tp:treatment-sec sec-type="distribution" id="SECID0EIPDI"><title>Distribution.</title><p><italic><tp:taxon-name><tp:taxon-name-part taxon-name-part-type="genus" reg="Gephyromantis">Gephyromantis</tp:taxon-name-part> <tp:taxon-name-part taxon-name-part-type="species" reg="kintana">kintana</tp:taxon-name-part></tp:taxon-name></italic> sp. nov. is currently known from localities inside (Piscine Naturelle, Zahavola, Sakamalio, Malaso, Tsiombivositra, and Ambovo) and outside (Andranomena, Andranombilahy, Andohasahenina, and possibly Ilakaka) the borders of Isalo National Park (Fig. <xref ref-type="fig" rid="F1">1</xref>). However, this known distributional area remains restricted to the southern and western portion of the Isalo Massif. Now that we provided a straightforward way to distinguish this species from its sympatric sister species <italic><tp:taxon-name><tp:taxon-name-part taxon-name-part-type="genus" reg="Gephyromantis">G.</tp:taxon-name-part> <tp:taxon-name-part taxon-name-part-type="species" reg="corvus">corvus</tp:taxon-name-part></tp:taxon-name></italic> more field surveys should be conducted to characterise its distribution in detail. The range encompasses elevations from 726–999 m a.s.l. The population densities are not known but it can be locally abundant, with several individuals grouping together close to remaining water bodies forming ponds in shallow (young) canyons (see Fig. <xref ref-type="fig" rid="F5">5C</xref>).</p><fig id="F5" position="float" orientation="portrait"><object-id xmlns:xlink="http://www.w3.org/1999/xlink" content-type="doi" xlink:type="simple">10.3897/zookeys.951.51129.figure5</object-id><object-id xmlns:xlink="http://www.w3.org/1999/xlink" content-type="arpha" xlink:type="simple">FF802A3C-FA35-5C26-93B5-65C3A47AF876</object-id><label>Figure 5.</label><caption><p>Habitats of <italic><tp:taxon-name><tp:taxon-name-part taxon-name-part-type="genus" reg="Gephyromantis">Gephyromantis</tp:taxon-name-part> <tp:taxon-name-part taxon-name-part-type="species" reg="corvus">corvus</tp:taxon-name-part></tp:taxon-name></italic> and <italic><tp:taxon-name><tp:taxon-name-part taxon-name-part-type="genus" reg="Gephyromantis">G.</tp:taxon-name-part> <tp:taxon-name-part taxon-name-part-type="species" reg="kintana">kintana</tp:taxon-name-part></tp:taxon-name></italic> sp. nov. <bold>A</bold> vegetation within Zahavola Canyon, type locality of <italic><tp:taxon-name><tp:taxon-name-part taxon-name-part-type="genus" reg="Gephyromantis">G.</tp:taxon-name-part> <tp:taxon-name-part taxon-name-part-type="species" reg="kintana">kintana</tp:taxon-name-part></tp:taxon-name></italic> sp. nov.; <bold>B</bold> vertical walls at Zahavola with multiple holes, which are used as shelters by <italic><tp:taxon-name><tp:taxon-name-part taxon-name-part-type="genus" reg="Gephyromantis">G.</tp:taxon-name-part> <tp:taxon-name-part taxon-name-part-type="species" reg="kintana">kintana</tp:taxon-name-part></tp:taxon-name></italic>; <bold>C</bold> lentic water at Malaso Canyon. Multiple <italic><tp:taxon-name><tp:taxon-name-part taxon-name-part-type="genus" reg="Gephyromantis">G.</tp:taxon-name-part> <tp:taxon-name-part taxon-name-part-type="species" reg="kintana">kintana</tp:taxon-name-part></tp:taxon-name></italic> sp. nov. individuals are sitting on the wall of the canyon ca. 1 m above the water (arrows point to the three specimens); <bold>D</bold> Canyon des Rats with its typical dry deciduous gallery forest, habitat of <italic><tp:taxon-name><tp:taxon-name-part taxon-name-part-type="genus" reg="Gephyromantis">G.</tp:taxon-name-part> <tp:taxon-name-part taxon-name-part-type="species" reg="corvus">corvus</tp:taxon-name-part></tp:taxon-name></italic>. Photographs by Angelica Crottini.</p></caption><graphic xmlns:xlink="http://www.w3.org/1999/xlink" xlink:href="zookeys-951-133-g005.jpg" position="float" orientation="portrait" xlink:type="simple" id="oo_434772.jpg"><uri content-type="original_file" xlink:type="simple">https://binary.pensoft.net/fig/434772</uri></graphic></fig></tp:treatment-sec><tp:treatment-sec sec-type="natural history" id="SECID0EDTDI"><title>Natural history.</title><p><italic><tp:taxon-name><tp:taxon-name-part taxon-name-part-type="genus" reg="Gephyromantis">Gephyromantis</tp:taxon-name-part> <tp:taxon-name-part taxon-name-part-type="species" reg="kintana">kintana</tp:taxon-name-part></tp:taxon-name></italic> can be found in relatively undisturbed areas in shallow (young) canyons in the Isalo Massif (Fig. <xref ref-type="fig" rid="F5">5A–C</xref>). Different from the individuals of <italic><tp:taxon-name><tp:taxon-name-part taxon-name-part-type="genus" reg="Gephyromantis">G.</tp:taxon-name-part> <tp:taxon-name-part taxon-name-part-type="species" reg="corvus">corvus</tp:taxon-name-part></tp:taxon-name></italic> in Isalo, that are generally found calling from low vegetation on the lower branches of the trees laying over canyon streams (Fig. <xref ref-type="fig" rid="F5">5D</xref>), males of <italic><tp:taxon-name><tp:taxon-name-part taxon-name-part-type="genus" reg="Gephyromantis">G.</tp:taxon-name-part> <tp:taxon-name-part taxon-name-part-type="species" reg="kintana">kintana</tp:taxon-name-part></tp:taxon-name></italic> generally call from rocks within the canyon (see Figs <xref ref-type="fig" rid="F4">4G</xref>, <xref ref-type="fig" rid="F5">5C</xref>). Most of the sampled individuals were found on the walls of the canyons, and most of the times far from the trees. Different from old (deeper) canyons, which are characterised by the occurrence of a dense gallery forest (Fig. <xref ref-type="fig" rid="F5">5D</xref>), younger canyons are generally surrounded by sparse vegetation (Fig. <xref ref-type="fig" rid="F5">5A</xref>). In Malaso, <italic><tp:taxon-name><tp:taxon-name-part taxon-name-part-type="genus" reg="Gephyromantis">G.</tp:taxon-name-part> <tp:taxon-name-part taxon-name-part-type="species" reg="kintana">kintana</tp:taxon-name-part></tp:taxon-name></italic> was often observed sitting on the walls, approximately 1 m above the water (Fig. <xref ref-type="fig" rid="F5">5C</xref>), while in Zahavola the species was observed using holes on the sandstone walls as shelters (Figs <xref ref-type="fig" rid="F4">4G</xref>, <xref ref-type="fig" rid="F5">5B</xref>). Active individuals were found during the day and at dusk, when males start calling quite loudly, but also at night.. The tadpoles of <italic><tp:taxon-name><tp:taxon-name-part taxon-name-part-type="genus" reg="Gephyromantis">G.</tp:taxon-name-part> <tp:taxon-name-part taxon-name-part-type="species" reg="kintana">kintana</tp:taxon-name-part></tp:taxon-name></italic> found at Malaso have a dark fin (Fig. <xref ref-type="fig" rid="F4">4A</xref>). <italic><tp:taxon-name><tp:taxon-name-part taxon-name-part-type="genus" reg="Phylacomantis">Phylacomantis</tp:taxon-name-part></tp:taxon-name></italic> tadpoles with a reddish fin are also known, but there is no molecular taxonomic identification for this material, and it is therefore not yet possible to conclude if this colour variation (black vs. red) is a diagnostic character between the two <italic><tp:taxon-name><tp:taxon-name-part taxon-name-part-type="genus" reg="Phylacomantis">Phylacomantis</tp:taxon-name-part></tp:taxon-name></italic> species inhabiting the Isalo Massif. Acoustic communication in tadpoles of <italic><tp:taxon-name><tp:taxon-name-part taxon-name-part-type="genus" reg="Gephyromantis">G.</tp:taxon-name-part> <tp:taxon-name-part taxon-name-part-type="species" reg="kintana">kintana</tp:taxon-name-part></tp:taxon-name></italic> has yet to be recorded, which would not be surprising considering the sound repertoire described in <italic><tp:taxon-name><tp:taxon-name-part taxon-name-part-type="genus" reg="Gephyromantis">G.</tp:taxon-name-part> <tp:taxon-name-part taxon-name-part-type="species" reg="corvus">corvus</tp:taxon-name-part></tp:taxon-name></italic> larvae (see <xref ref-type="bibr" rid="B41">Reeve et al. 2011</xref>).</p></tp:treatment-sec><tp:treatment-sec sec-type="conservation status" id="SECID0EQXDI"><title>Conservation status.</title><p>If suitable habitat is considered to encompass all areas within the polygon drawn among the known localities (likely an over-estimate), then the EOO (extent of occurrence) totals 563 km<sup>2</sup>. If plots with a scale of 2 km<sup>2</sup> are used to estimate AOO (area of occupancy), then this species occurs within 36 km<sup>2</sup> of habitat. Based on IUCN Red List guidelines (IUCN Standards and Petitions Subcommittee 2019) we propose that <italic><tp:taxon-name><tp:taxon-name-part taxon-name-part-type="genus" reg="Gephyromantis">G.</tp:taxon-name-part> <tp:taxon-name-part taxon-name-part-type="species" reg="kintana">kintana</tp:taxon-name-part></tp:taxon-name></italic> should be considered as Endangered (under criterium B1ab(iii)+2ab(iii)). This suggestion considers the species’ narrow distribution and apparent restriction to inhabit young canyons as well as the fact that the area of the Isalo Massif not included in the borders of the National Park is under severe exploitation by various anthropogenic activities (<xref ref-type="bibr" rid="B32">Mercurio et al. 2008</xref>). In these areas the main threats are: 1) the use of periodic, and often uncontrolled fires to maintain the savannahs (<xref ref-type="bibr" rid="B32">Mercurio et al. 2008</xref>); 2) excavations for sapphire mines (<xref ref-type="bibr" rid="B13">Duffy 2006</xref>); and 3) unsustainable logging of remaining gallery forests (<xref ref-type="bibr" rid="B32">Mercurio et al. 2008</xref>). Despite very limited information on this species, the ongoing pressure on the extent and quality of the habitat is expected to impact the populations likely leading to their declines. <xref ref-type="bibr" rid="B40">Rakotondravony and Goodman (2011)</xref> listed <italic><tp:taxon-name><tp:taxon-name-part taxon-name-part-type="genus" reg="Gephyromantis">G.</tp:taxon-name-part> <tp:taxon-name-part taxon-name-part-type="species" reg="corvus">corvus</tp:taxon-name-part></tp:taxon-name></italic> for the Makay Massif region (also discussed in <xref ref-type="bibr" rid="B6">Cocca et al. 2018</xref>). We do not consider this record here because we did not have access to any voucher material from this area at this time, and from the available photographs it was not possible to unequivocally assign this geographic record to either <italic><tp:taxon-name><tp:taxon-name-part taxon-name-part-type="genus" reg="Gephyromantis">G.</tp:taxon-name-part> <tp:taxon-name-part taxon-name-part-type="species" reg="corvus">corvus</tp:taxon-name-part></tp:taxon-name></italic> or <italic><tp:taxon-name><tp:taxon-name-part taxon-name-part-type="genus" reg="Gephyromantis">G.</tp:taxon-name-part> <tp:taxon-name-part taxon-name-part-type="species" reg="kintana">kintana</tp:taxon-name-part></tp:taxon-name></italic>.</p></tp:treatment-sec><tp:treatment-sec><!--Section generated to contain objects referenced in tp:taxon-treatment.--><fig id="F3" position="float" orientation="portrait"><object-id xmlns:xlink="http://www.w3.org/1999/xlink" content-type="doi" xlink:type="simple">10.3897/zookeys.951.51129.figure3</object-id><object-id xmlns:xlink="http://www.w3.org/1999/xlink" content-type="arpha" xlink:type="simple">EA2429D6-C8D5-557F-851C-1F96A49DEFC4</object-id><label>Figure 3.</label><caption><p>Images of preserved specimens of <italic><tp:taxon-name><tp:taxon-name-part taxon-name-part-type="genus" reg="Gephyromantis">Gephyromantis</tp:taxon-name-part> <tp:taxon-name-part taxon-name-part-type="species" reg="corvus">corvus</tp:taxon-name-part></tp:taxon-name></italic> and <italic><tp:taxon-name><tp:taxon-name-part taxon-name-part-type="genus" reg="Gephyromantis">G.</tp:taxon-name-part> <tp:taxon-name-part taxon-name-part-type="species" reg="kintana">kintana</tp:taxon-name-part></tp:taxon-name></italic> sp. nov. Comparison of dorsal and ventral views of preserved specimens of the two sister species <italic><tp:taxon-name><tp:taxon-name-part taxon-name-part-type="genus" reg="Gephyromantis">G.</tp:taxon-name-part> <tp:taxon-name-part taxon-name-part-type="species" reg="corvus">corvus</tp:taxon-name-part></tp:taxon-name></italic> and <italic><tp:taxon-name><tp:taxon-name-part taxon-name-part-type="genus" reg="Gephyromantis">G.</tp:taxon-name-part> <tp:taxon-name-part taxon-name-part-type="species" reg="kintana">kintana</tp:taxon-name-part></tp:taxon-name></italic> sp. nov. from Isalo, with particular emphasis on the diagnostic ventral colouration. <bold>A</bold> holotype of <italic><tp:taxon-name><tp:taxon-name-part taxon-name-part-type="genus" reg="Gephyromantis">G.</tp:taxon-name-part> <tp:taxon-name-part taxon-name-part-type="species" reg="corvus">corvus</tp:taxon-name-part></tp:taxon-name></italic> (<named-content xmlns:xlink="http://www.w3.org/1999/xlink" content-type="dwc:institutional_code" xlink:type="simple">ZFMK</named-content> 57430), adult male from Namazaha Valley; <bold>B</bold> holotype of <italic><tp:taxon-name><tp:taxon-name-part taxon-name-part-type="genus" reg="Gephyromantis">G.</tp:taxon-name-part> <tp:taxon-name-part taxon-name-part-type="species" reg="azzurrae">azzurrae</tp:taxon-name-part></tp:taxon-name></italic> (<named-content xmlns:xlink="http://www.w3.org/1999/xlink" content-type="dwc:institutional_code" xlink:type="simple">MRSN</named-content> A5310), adult male from Andriamanero; <bold>C</bold> adult male (<named-content xmlns:xlink="http://www.w3.org/1999/xlink" content-type="dwc:institutional_code" xlink:type="simple">ZFMK</named-content> 70494) used as genetic reference (<ext-link xmlns:xlink="http://www.w3.org/1999/xlink" ext-link-type="gen" xlink:href="AF215320" xlink:type="simple">AF215320</ext-link>) for <italic><tp:taxon-name><tp:taxon-name-part taxon-name-part-type="genus" reg="Gephyromantis">G.</tp:taxon-name-part> <tp:taxon-name-part taxon-name-part-type="species" reg="corvus">corvus</tp:taxon-name-part></tp:taxon-name></italic> in <xref ref-type="bibr" rid="B46">Vences (2000)</xref>, from an unknown locality of the Isalo Massif (photographs made available by Dennis Rödder and Morris Flecks); <bold>D</bold> holotype of <italic><tp:taxon-name><tp:taxon-name-part taxon-name-part-type="genus" reg="Gephyromantis">G.</tp:taxon-name-part> <tp:taxon-name-part taxon-name-part-type="species" reg="kintana">kintana</tp:taxon-name-part></tp:taxon-name></italic> sp. nov. (<named-content xmlns:xlink="http://www.w3.org/1999/xlink" content-type="dwc:institutional_code" xlink:type="simple">ZSM</named-content> 163/2019, ACZCV_0291), adult male from Zahavola.</p></caption><graphic xmlns:xlink="http://www.w3.org/1999/xlink" xlink:href="zookeys-951-133-g003.jpg" position="float" orientation="portrait" xlink:type="simple" id="oo_434770.jpg"><uri content-type="original_file" xlink:type="simple">https://binary.pensoft.net/fig/434770</uri></graphic></fig><table-wrap id="T2" position="float" orientation="portrait"><label>Table 2.</label><caption><p>Morphometric measurements of specimens of <italic><tp:taxon-name><tp:taxon-name-part taxon-name-part-type="genus" reg="Gephyromantis">Gephyromantis</tp:taxon-name-part> <tp:taxon-name-part taxon-name-part-type="species" reg="corvus">corvus</tp:taxon-name-part></tp:taxon-name></italic> and <italic><tp:taxon-name><tp:taxon-name-part taxon-name-part-type="genus" reg="Gephyromantis">G.</tp:taxon-name-part> <tp:taxon-name-part taxon-name-part-type="species" reg="kintana">kintana</tp:taxon-name-part></tp:taxon-name></italic> sp. nov. All measurements are in mm. Numbers in <abbrev xmlns:xlink="http://www.w3.org/1999/xlink" xlink:title="tibio-tarsal articulation" id="ABBRID0EBAAG" xlink:type="simple">TIBL</abbrev> indicate different states: 1, eye, 2, nostril, 3, snout, 4, beyond the snout. <abbrev xmlns:xlink="http://www.w3.org/1999/xlink" xlink:title="holotype" id="ABBRID0EFAAG" xlink:type="simple">HT</abbrev> (holotype), <abbrev xmlns:xlink="http://www.w3.org/1999/xlink" xlink:title="paratype" id="ABBRID0EJAAG" xlink:type="simple">PT</abbrev> (paratype), M (male), F (female), * (subadult), <abbrev xmlns:xlink="http://www.w3.org/1999/xlink" xlink:title="juvenile" id="ABBRID0ENAAG" xlink:type="simple">Juv</abbrev> (juvenile), <abbrev xmlns:xlink="http://www.w3.org/1999/xlink" xlink:title="not available" id="ABBRID0ERAAG" xlink:type="simple">NA</abbrev> (not available), £ (type specimens of <italic><tp:taxon-name><tp:taxon-name-part taxon-name-part-type="genus" reg="Gephyromantis">G.</tp:taxon-name-part> <tp:taxon-name-part taxon-name-part-type="species" reg="azzurrae">azzurrae</tp:taxon-name-part></tp:taxon-name></italic>).</p></caption><table id="TID0EAAAI" rules="all"><tbody><tr><th rowspan="1" colspan="1">Species</th><th rowspan="1" colspan="1">GenBank</th><th rowspan="1" colspan="1">Locality</th><th rowspan="1" colspan="1">Voucher</th><th rowspan="1" colspan="1">Fieldnumber</th><th rowspan="1" colspan="1">Type</th><th rowspan="1" colspan="1">Sex</th><th rowspan="1" colspan="1">
                  <abbrev xmlns:xlink="http://www.w3.org/1999/xlink" xlink:title="snout-vent length" id="ABBRID0E5BAG" xlink:type="simple">SVL</abbrev>
                </th><th rowspan="1" colspan="1">
                  <abbrev xmlns:xlink="http://www.w3.org/1999/xlink" xlink:title="head width" id="ABBRID0EGCAG" xlink:type="simple">HW</abbrev>
                </th><th rowspan="1" colspan="1">
                  <abbrev xmlns:xlink="http://www.w3.org/1999/xlink" xlink:title="head length" id="ABBRID0EOCAG" xlink:type="simple">HL</abbrev>
                </th><th rowspan="1" colspan="1">
                  <abbrev xmlns:xlink="http://www.w3.org/1999/xlink" xlink:title="horizontal eye diameter" id="ABBRID0EWCAG" xlink:type="simple">ED</abbrev>
                </th><th rowspan="1" colspan="1">
                  <abbrev xmlns:xlink="http://www.w3.org/1999/xlink" xlink:title="eye-nostril distance" id="ABBRID0E5CAG" xlink:type="simple">END</abbrev>
                </th><th rowspan="1" colspan="1">
                  <abbrev xmlns:xlink="http://www.w3.org/1999/xlink" xlink:title="nostril-snout tip distance" id="ABBRID0EGDAG" xlink:type="simple">NSD</abbrev>
                </th><th rowspan="1" colspan="1">
                  <abbrev xmlns:xlink="http://www.w3.org/1999/xlink" xlink:title="nostril-nostril distance" id="ABBRID0EODAG" xlink:type="simple">NND</abbrev>
                </th><th rowspan="1" colspan="1">
                  <abbrev xmlns:xlink="http://www.w3.org/1999/xlink" xlink:title="horizontal tympanum diameter" id="ABBRID0EWDAG" xlink:type="simple">TD</abbrev>
                </th><th rowspan="1" colspan="1"><abbrev xmlns:xlink="http://www.w3.org/1999/xlink" xlink:title="horizontal tympanum diameter" id="ABBRID0E5DAG" xlink:type="simple">TD</abbrev>/<abbrev xmlns:xlink="http://www.w3.org/1999/xlink" xlink:title="horizontal eye diameter" id="ABBRID0ECEAG" xlink:type="simple">ED</abbrev></th><th rowspan="1" colspan="1">
                  <abbrev xmlns:xlink="http://www.w3.org/1999/xlink" xlink:title="hand length" id="ABBRID0EJEAG" xlink:type="simple">HAL</abbrev>
                </th><th rowspan="1" colspan="1">
                  <abbrev xmlns:xlink="http://www.w3.org/1999/xlink" xlink:title="forelimb length" id="ABBRID0EREAG" xlink:type="simple">FORL</abbrev>
                </th><th rowspan="1" colspan="1">
                  <abbrev xmlns:xlink="http://www.w3.org/1999/xlink" xlink:title="foot length including tarsus" id="ABBRID0EZEAG" xlink:type="simple">FOTL</abbrev>
                </th><th rowspan="1" colspan="1">
                  <abbrev xmlns:xlink="http://www.w3.org/1999/xlink" xlink:title="length of inner metatarsal tubercle" id="ABBRID0EBFAG" xlink:type="simple">IMTL</abbrev>
                </th><th rowspan="1" colspan="1">
                  <abbrev xmlns:xlink="http://www.w3.org/1999/xlink" xlink:title="hind-limb length" id="ABBRID0EJFAG" xlink:type="simple">HIL</abbrev>
                </th><th rowspan="1" colspan="1"><abbrev xmlns:xlink="http://www.w3.org/1999/xlink" xlink:title="hind-limb length" id="ABBRID0ERFAG" xlink:type="simple">HIL</abbrev>/<abbrev xmlns:xlink="http://www.w3.org/1999/xlink" xlink:title="snout-vent length" id="ABBRID0EVFAG" xlink:type="simple">SVL</abbrev></th><th rowspan="1" colspan="1">
                  <abbrev xmlns:xlink="http://www.w3.org/1999/xlink" xlink:title="tibio-tarsal articulation" id="ABBRID0E3FAG" xlink:type="simple">TIBL</abbrev>
                </th><th rowspan="1" colspan="1">
                  <abbrev xmlns:xlink="http://www.w3.org/1999/xlink" xlink:title="number of granules composing the right femoral gland" id="ABBRID0EEGAG" xlink:type="simple">NG</abbrev>
                </th><th rowspan="1" colspan="1">
                  <abbrev xmlns:xlink="http://www.w3.org/1999/xlink" xlink:title="length of the femoral macrogland cluster" id="ABBRID0EMGAG" xlink:type="simple">FGL</abbrev>
                </th><th rowspan="1" colspan="1">
                  <abbrev xmlns:xlink="http://www.w3.org/1999/xlink" xlink:title="width of femoral macrogland cluster" id="ABBRID0EUGAG" xlink:type="simple">FGW</abbrev>
                </th><th rowspan="1" colspan="1">
                  <abbrev xmlns:xlink="http://www.w3.org/1999/xlink" xlink:title="mean diameter of granules composing the right femoral gland" id="ABBRID0E3GAG" xlink:type="simple">GD</abbrev>
                </th></tr><tr><td rowspan="1" colspan="1">
                  <italic><tp:taxon-name><tp:taxon-name-part taxon-name-part-type="genus" reg="Gephyromantis">G.</tp:taxon-name-part> <tp:taxon-name-part taxon-name-part-type="species" reg="corvus">corvus</tp:taxon-name-part></tp:taxon-name></italic>
                </td><td rowspan="1" colspan="1">Unavailable</td><td rowspan="1" colspan="1">Namazaha Valley</td><td rowspan="1" colspan="1"><named-content xmlns:xlink="http://www.w3.org/1999/xlink" content-type="dwc:institutional_code" xlink:type="simple">ZFMK</named-content> 57430</td><td rowspan="1" colspan="1"/><td rowspan="1" colspan="1">
                  <abbrev xmlns:xlink="http://www.w3.org/1999/xlink" xlink:title="holotype" id="ABBRID0EGIAG" xlink:type="simple">HT</abbrev>
                </td><td rowspan="1" colspan="1">M</td><td rowspan="1" colspan="1">37.8</td><td rowspan="1" colspan="1">14.0</td><td rowspan="1" colspan="1">14.2</td><td rowspan="1" colspan="1">5.5</td><td rowspan="1" colspan="1">
                  <abbrev xmlns:xlink="http://www.w3.org/1999/xlink" xlink:title="not available" id="ABBRID0E4IAG" xlink:type="simple">NA</abbrev>
                </td><td rowspan="1" colspan="1">
                  <abbrev xmlns:xlink="http://www.w3.org/1999/xlink" xlink:title="not available" id="ABBRID0EFJAG" xlink:type="simple">NA</abbrev>
                </td><td rowspan="1" colspan="1">
                  <abbrev xmlns:xlink="http://www.w3.org/1999/xlink" xlink:title="not available" id="ABBRID0ENJAG" xlink:type="simple">NA</abbrev>
                </td><td rowspan="1" colspan="1">2.7</td><td rowspan="1" colspan="1">0.5</td><td rowspan="1" colspan="1">11.5</td><td rowspan="1" colspan="1">38.4</td><td rowspan="1" colspan="1">25.0</td><td rowspan="1" colspan="1">1.1</td><td rowspan="1" colspan="1">56.0</td><td rowspan="1" colspan="1">1.5</td><td rowspan="1" colspan="1">1</td><td rowspan="1" colspan="1">38</td><td rowspan="1" colspan="1">8.1</td><td rowspan="1" colspan="1">2.7</td><td rowspan="1" colspan="1">0.2</td></tr><tr><td rowspan="1" colspan="1">
                  <italic><tp:taxon-name><tp:taxon-name-part taxon-name-part-type="genus" reg="Gephyromantis">G.</tp:taxon-name-part> <tp:taxon-name-part taxon-name-part-type="species" reg="corvus">corvus</tp:taxon-name-part></tp:taxon-name></italic>
                </td><td rowspan="1" colspan="1">Unavailable</td><td rowspan="1" colspan="1">Namazaha Valley</td><td rowspan="1" colspan="1"><named-content xmlns:xlink="http://www.w3.org/1999/xlink" content-type="dwc:institutional_code" xlink:type="simple">ZSM</named-content> 574/1999 (ZFMK57431)</td><td rowspan="1" colspan="1"/><td rowspan="1" colspan="1">
                  <abbrev xmlns:xlink="http://www.w3.org/1999/xlink" xlink:title="paratype" id="ABBRID0E5LAG" xlink:type="simple">PT</abbrev>
                </td><td rowspan="1" colspan="1">M</td><td rowspan="1" colspan="1">37.0</td><td rowspan="1" colspan="1">13.5</td><td rowspan="1" colspan="1">13.8</td><td rowspan="1" colspan="1">4.2</td><td rowspan="1" colspan="1">
                  <abbrev xmlns:xlink="http://www.w3.org/1999/xlink" xlink:title="not available" id="ABBRID0EVMAG" xlink:type="simple">NA</abbrev>
                </td><td rowspan="1" colspan="1">
                  <abbrev xmlns:xlink="http://www.w3.org/1999/xlink" xlink:title="not available" id="ABBRID0E4MAG" xlink:type="simple">NA</abbrev>
                </td><td rowspan="1" colspan="1">
                  <abbrev xmlns:xlink="http://www.w3.org/1999/xlink" xlink:title="not available" id="ABBRID0EFNAG" xlink:type="simple">NA</abbrev>
                </td><td rowspan="1" colspan="1">3.1</td><td rowspan="1" colspan="1">0.7</td><td rowspan="1" colspan="1">11.9</td><td rowspan="1" colspan="1">23.3</td><td rowspan="1" colspan="1">27.7</td><td rowspan="1" colspan="1">0.9</td><td rowspan="1" colspan="1">60.3</td><td rowspan="1" colspan="1">1.6</td><td rowspan="1" colspan="1">3</td><td rowspan="1" colspan="1">32</td><td rowspan="1" colspan="1">6.4</td><td rowspan="1" colspan="1">2.5</td><td rowspan="1" colspan="1">0.4</td></tr><tr><td rowspan="1" colspan="1">
                  <italic><tp:taxon-name><tp:taxon-name-part taxon-name-part-type="genus" reg="Gephyromantis">G.</tp:taxon-name-part> <tp:taxon-name-part taxon-name-part-type="species" reg="corvus">corvus</tp:taxon-name-part></tp:taxon-name></italic>
                </td><td rowspan="1" colspan="1"><ext-link xmlns:xlink="http://www.w3.org/1999/xlink" ext-link-type="gen" xlink:href="KX066639" xlink:type="simple">KX066639</ext-link>, <ext-link xmlns:xlink="http://www.w3.org/1999/xlink" ext-link-type="gen" xlink:href="EF222301" xlink:type="simple">EF222301</ext-link></td><td rowspan="1" colspan="1">Andriamanero</td><td rowspan="1" colspan="1"><named-content xmlns:xlink="http://www.w3.org/1999/xlink" content-type="dwc:institutional_code" xlink:type="simple">MRSN</named-content> A5310</td><td rowspan="1" colspan="1">FAZC12568</td><td rowspan="1" colspan="1"><abbrev xmlns:xlink="http://www.w3.org/1999/xlink" xlink:title="holotype" id="ABBRID0EAQAG" xlink:type="simple">HT</abbrev>£</td><td rowspan="1" colspan="1">M</td><td rowspan="1" colspan="1">41.1</td><td rowspan="1" colspan="1">16.9</td><td rowspan="1" colspan="1">13.4</td><td rowspan="1" colspan="1">6.1</td><td rowspan="1" colspan="1">3.9</td><td rowspan="1" colspan="1">2.5</td><td rowspan="1" colspan="1">4.0</td><td rowspan="1" colspan="1">4.0</td><td rowspan="1" colspan="1">0.7</td><td rowspan="1" colspan="1">12.1</td><td rowspan="1" colspan="1">20.0</td><td rowspan="1" colspan="1">30.0</td><td rowspan="1" colspan="1">1.1</td><td rowspan="1" colspan="1">41.1</td><td rowspan="1" colspan="1">1.0</td><td rowspan="1" colspan="1">1</td><td rowspan="1" colspan="1">45</td><td rowspan="1" colspan="1">6.3</td><td rowspan="1" colspan="1">2.0</td><td rowspan="1" colspan="1">0.5</td></tr><tr><td rowspan="1" colspan="1">
                  <italic><tp:taxon-name><tp:taxon-name-part taxon-name-part-type="genus" reg="Gephyromantis">G.</tp:taxon-name-part> <tp:taxon-name-part taxon-name-part-type="species" reg="corvus">corvus</tp:taxon-name-part></tp:taxon-name></italic>
                </td><td rowspan="1" colspan="1"><ext-link xmlns:xlink="http://www.w3.org/1999/xlink" ext-link-type="gen" xlink:href="KX066638" xlink:type="simple">KX066638</ext-link>, <ext-link xmlns:xlink="http://www.w3.org/1999/xlink" ext-link-type="gen" xlink:href="EF222300" xlink:type="simple">EF222300</ext-link></td><td rowspan="1" colspan="1">Andriamanero</td><td rowspan="1" colspan="1"><named-content xmlns:xlink="http://www.w3.org/1999/xlink" content-type="dwc:institutional_code" xlink:type="simple">MRSN</named-content> A5309</td><td rowspan="1" colspan="1">FAZC12567</td><td rowspan="1" colspan="1"><abbrev xmlns:xlink="http://www.w3.org/1999/xlink" xlink:title="paratype" id="ABBRID0ETTAG" xlink:type="simple">PT</abbrev>£</td><td rowspan="1" colspan="1">M</td><td rowspan="1" colspan="1">38.5</td><td rowspan="1" colspan="1">15.3</td><td rowspan="1" colspan="1">12.8</td><td rowspan="1" colspan="1">5.2</td><td rowspan="1" colspan="1">4.3</td><td rowspan="1" colspan="1">2.2</td><td rowspan="1" colspan="1">3.7</td><td rowspan="1" colspan="1">3.7</td><td rowspan="1" colspan="1">0.7</td><td rowspan="1" colspan="1">11.1</td><td rowspan="1" colspan="1">19.9</td><td rowspan="1" colspan="1">26.7</td><td rowspan="1" colspan="1">1.3</td><td rowspan="1" colspan="1">41.1</td><td rowspan="1" colspan="1">1.1</td><td rowspan="1" colspan="1">1</td><td rowspan="1" colspan="1">38</td><td rowspan="1" colspan="1">6.5</td><td rowspan="1" colspan="1">2.7</td><td rowspan="1" colspan="1">0.5</td></tr><tr><td rowspan="1" colspan="1">
                  <italic><tp:taxon-name><tp:taxon-name-part taxon-name-part-type="genus" reg="Gephyromantis">G.</tp:taxon-name-part> <tp:taxon-name-part taxon-name-part-type="species" reg="corvus">corvus</tp:taxon-name-part></tp:taxon-name></italic>
                </td><td rowspan="1" colspan="1"><ext-link xmlns:xlink="http://www.w3.org/1999/xlink" ext-link-type="gen" xlink:href="KX066640" xlink:type="simple">KX066640</ext-link>, <ext-link xmlns:xlink="http://www.w3.org/1999/xlink" ext-link-type="gen" xlink:href="EF222302" xlink:type="simple">EF222302</ext-link></td><td rowspan="1" colspan="1">Andriamanero</td><td rowspan="1" colspan="1"><named-content xmlns:xlink="http://www.w3.org/1999/xlink" content-type="dwc:institutional_code" xlink:type="simple">MRSN</named-content> A5311</td><td rowspan="1" colspan="1">FAZC12569</td><td rowspan="1" colspan="1"><abbrev xmlns:xlink="http://www.w3.org/1999/xlink" xlink:title="paratype" id="ABBRID0EGXAG" xlink:type="simple">PT</abbrev>£</td><td rowspan="1" colspan="1">M</td><td rowspan="1" colspan="1">40.2</td><td rowspan="1" colspan="1">15.8</td><td rowspan="1" colspan="1">14.1</td><td rowspan="1" colspan="1">6.0</td><td rowspan="1" colspan="1">4.0</td><td rowspan="1" colspan="1">2.7</td><td rowspan="1" colspan="1">4.0</td><td rowspan="1" colspan="1">4.1</td><td rowspan="1" colspan="1">0.7</td><td rowspan="1" colspan="1">11.2</td><td rowspan="1" colspan="1">19.9</td><td rowspan="1" colspan="1">27.7</td><td rowspan="1" colspan="1">1.1</td><td rowspan="1" colspan="1">41.0</td><td rowspan="1" colspan="1">1.0</td><td rowspan="1" colspan="1">1</td><td rowspan="1" colspan="1">40</td><td rowspan="1" colspan="1">6.7</td><td rowspan="1" colspan="1">2.7</td><td rowspan="1" colspan="1">0.6</td></tr><tr><td rowspan="1" colspan="1">
                  <italic><tp:taxon-name><tp:taxon-name-part taxon-name-part-type="genus" reg="Gephyromantis">G.</tp:taxon-name-part> <tp:taxon-name-part taxon-name-part-type="species" reg="corvus">corvus</tp:taxon-name-part></tp:taxon-name></italic>
                </td><td rowspan="1" colspan="1"><ext-link xmlns:xlink="http://www.w3.org/1999/xlink" ext-link-type="gen" xlink:href="KX066650" xlink:type="simple">KX066650</ext-link>, <ext-link xmlns:xlink="http://www.w3.org/1999/xlink" ext-link-type="gen" xlink:href="EF222305" xlink:type="simple">EF222305</ext-link></td><td rowspan="1" colspan="1">Sakamalio</td><td rowspan="1" colspan="1"><named-content xmlns:xlink="http://www.w3.org/1999/xlink" content-type="dwc:institutional_code" xlink:type="simple">SMF</named-content> 85859 (<named-content xmlns:xlink="http://www.w3.org/1999/xlink" content-type="dwc:institutional_code" xlink:type="simple">MRSN</named-content> A5314)</td><td rowspan="1" colspan="1">FAZC 12979</td><td rowspan="1" colspan="1"><abbrev xmlns:xlink="http://www.w3.org/1999/xlink" xlink:title="paratype" id="ABBRID0E51AG" xlink:type="simple">PT</abbrev>£</td><td rowspan="1" colspan="1">M</td><td rowspan="1" colspan="1">42.7</td><td rowspan="1" colspan="1">16.4</td><td rowspan="1" colspan="1">14.3</td><td rowspan="1" colspan="1">5.4</td><td rowspan="1" colspan="1">3.7</td><td rowspan="1" colspan="1">2.6</td><td rowspan="1" colspan="1">3.9</td><td rowspan="1" colspan="1">3.5</td><td rowspan="1" colspan="1">0.6</td><td rowspan="1" colspan="1">13.4</td><td rowspan="1" colspan="1">21.0</td><td rowspan="1" colspan="1">29.9</td><td rowspan="1" colspan="1">1.1</td><td rowspan="1" colspan="1">41.1</td><td rowspan="1" colspan="1">1.0</td><td rowspan="1" colspan="1">1</td><td rowspan="1" colspan="1">42</td><td rowspan="1" colspan="1">7.0</td><td rowspan="1" colspan="1">3.0</td><td rowspan="1" colspan="1">0.6</td></tr><tr><td rowspan="1" colspan="1">
                  <italic><tp:taxon-name><tp:taxon-name-part taxon-name-part-type="genus" reg="Gephyromantis">G.</tp:taxon-name-part> <tp:taxon-name-part taxon-name-part-type="species" reg="corvus">corvus</tp:taxon-name-part></tp:taxon-name></italic>
                </td><td rowspan="1" colspan="1"><ext-link xmlns:xlink="http://www.w3.org/1999/xlink" ext-link-type="gen" xlink:href="KX066651" xlink:type="simple">KX066651</ext-link>, <ext-link xmlns:xlink="http://www.w3.org/1999/xlink" ext-link-type="gen" xlink:href="EF222303" xlink:type="simple">EF222303</ext-link></td><td rowspan="1" colspan="1">Sakamalio</td><td rowspan="1" colspan="1"><named-content xmlns:xlink="http://www.w3.org/1999/xlink" content-type="dwc:institutional_code" xlink:type="simple">SMF</named-content> 85860 (<named-content xmlns:xlink="http://www.w3.org/1999/xlink" content-type="dwc:institutional_code" xlink:type="simple">MRSN</named-content> A5315)</td><td rowspan="1" colspan="1">FAZC 12980</td><td rowspan="1" colspan="1"><abbrev xmlns:xlink="http://www.w3.org/1999/xlink" xlink:title="paratype" id="ABBRID0EW5AG" xlink:type="simple">PT</abbrev>£</td><td rowspan="1" colspan="1">M</td><td rowspan="1" colspan="1">43.7</td><td rowspan="1" colspan="1">16.4</td><td rowspan="1" colspan="1">13.5</td><td rowspan="1" colspan="1">5.7</td><td rowspan="1" colspan="1">4.0</td><td rowspan="1" colspan="1">2.5</td><td rowspan="1" colspan="1">3.8</td><td rowspan="1" colspan="1">4.0</td><td rowspan="1" colspan="1">0.7</td><td rowspan="1" colspan="1">12.2</td><td rowspan="1" colspan="1">21.1</td><td rowspan="1" colspan="1">27.7</td><td rowspan="1" colspan="1">1.0</td><td rowspan="1" colspan="1">42.3</td><td rowspan="1" colspan="1">1.0</td><td rowspan="1" colspan="1">1</td><td rowspan="1" colspan="1">42</td><td rowspan="1" colspan="1">7.5</td><td rowspan="1" colspan="1">2.7</td><td rowspan="1" colspan="1">0.5</td></tr><tr><td rowspan="1" colspan="1">
                  <italic><tp:taxon-name><tp:taxon-name-part taxon-name-part-type="genus" reg="Gephyromantis">G.</tp:taxon-name-part> <tp:taxon-name-part taxon-name-part-type="species" reg="corvus">corvus</tp:taxon-name-part></tp:taxon-name></italic>
                </td><td rowspan="1" colspan="1">
                  <ext-link xmlns:xlink="http://www.w3.org/1999/xlink" ext-link-type="gen" xlink:href="KX066642" xlink:type="simple">KX066642</ext-link>
                </td><td rowspan="1" colspan="1">Antsifotra Canyon</td><td rowspan="1" colspan="1"><named-content xmlns:xlink="http://www.w3.org/1999/xlink" content-type="dwc:institutional_code" xlink:type="simple">ZSM</named-content> 155/2019</td><td rowspan="1" colspan="1">ACZCV_287</td><td rowspan="1" colspan="1"/><td rowspan="1" colspan="1">M</td><td rowspan="1" colspan="1">39.6</td><td rowspan="1" colspan="1">14.7</td><td rowspan="1" colspan="1">15.4</td><td rowspan="1" colspan="1">4.7</td><td rowspan="1" colspan="1">3.8</td><td rowspan="1" colspan="1">2.0</td><td rowspan="1" colspan="1">3.9</td><td rowspan="1" colspan="1">3.6</td><td rowspan="1" colspan="1">0.8</td><td rowspan="1" colspan="1">11.3</td><td rowspan="1" colspan="1">27.1</td><td rowspan="1" colspan="1">26.9</td><td rowspan="1" colspan="1">0.5</td><td rowspan="1" colspan="1">66.4</td><td rowspan="1" colspan="1">1.7</td><td rowspan="1" colspan="1">2</td><td rowspan="1" colspan="1">29</td><td rowspan="1" colspan="1">8.2</td><td rowspan="1" colspan="1">2.9</td><td rowspan="1" colspan="1">0.8</td></tr><tr><td rowspan="1" colspan="1">
                  <italic><tp:taxon-name><tp:taxon-name-part taxon-name-part-type="genus" reg="Gephyromantis">G.</tp:taxon-name-part> <tp:taxon-name-part taxon-name-part-type="species" reg="corvus">corvus</tp:taxon-name-part></tp:taxon-name></italic>
                </td><td rowspan="1" colspan="1">
                  <ext-link xmlns:xlink="http://www.w3.org/1999/xlink" ext-link-type="gen" xlink:href="KX066645" xlink:type="simple">KX066645</ext-link>
                </td><td rowspan="1" colspan="1">Antsifotra Canyon</td><td rowspan="1" colspan="1"><named-content xmlns:xlink="http://www.w3.org/1999/xlink" content-type="dwc:institutional_code" xlink:type="simple">ZSM</named-content> 156/2019</td><td rowspan="1" colspan="1">ACZCV_288</td><td rowspan="1" colspan="1"/><td rowspan="1" colspan="1">M</td><td rowspan="1" colspan="1">41.1</td><td rowspan="1" colspan="1">16.0</td><td rowspan="1" colspan="1">18.5</td><td rowspan="1" colspan="1">5.4</td><td rowspan="1" colspan="1">3.9</td><td rowspan="1" colspan="1">2.6</td><td rowspan="1" colspan="1">3.6</td><td rowspan="1" colspan="1">3.6</td><td rowspan="1" colspan="1">0.7</td><td rowspan="1" colspan="1">11.1</td><td rowspan="1" colspan="1">25.1</td><td rowspan="1" colspan="1">29.8</td><td rowspan="1" colspan="1">0.8</td><td rowspan="1" colspan="1">70.4</td><td rowspan="1" colspan="1">1.7</td><td rowspan="1" colspan="1">1</td><td rowspan="1" colspan="1">58</td><td rowspan="1" colspan="1">9.2</td><td rowspan="1" colspan="1">2.7</td><td rowspan="1" colspan="1">0.5</td></tr><tr><td rowspan="1" colspan="1">
                  <italic><tp:taxon-name><tp:taxon-name-part taxon-name-part-type="genus" reg="Gephyromantis">G.</tp:taxon-name-part> <tp:taxon-name-part taxon-name-part-type="species" reg="corvus">corvus</tp:taxon-name-part></tp:taxon-name></italic>
                </td><td rowspan="1" colspan="1">
                  <ext-link xmlns:xlink="http://www.w3.org/1999/xlink" ext-link-type="gen" xlink:href="KX066648" xlink:type="simple">KX066648</ext-link>
                </td><td rowspan="1" colspan="1">Namazaha Valley</td><td rowspan="1" colspan="1"><named-content xmlns:xlink="http://www.w3.org/1999/xlink" content-type="dwc:institutional_code" xlink:type="simple">ZSM</named-content> 153/2019</td><td rowspan="1" colspan="1">ACZCV_199</td><td rowspan="1" colspan="1"/><td rowspan="1" colspan="1">M</td><td rowspan="1" colspan="1">39.2</td><td rowspan="1" colspan="1">15.4</td><td rowspan="1" colspan="1">14.1</td><td rowspan="1" colspan="1">4.2</td><td rowspan="1" colspan="1">3.9</td><td rowspan="1" colspan="1">2.0</td><td rowspan="1" colspan="1">3.4</td><td rowspan="1" colspan="1">3.4</td><td rowspan="1" colspan="1">0.8</td><td rowspan="1" colspan="1">12.7</td><td rowspan="1" colspan="1">26.6</td><td rowspan="1" colspan="1">27.5</td><td rowspan="1" colspan="1">0.9</td><td rowspan="1" colspan="1">65.5</td><td rowspan="1" colspan="1">1.7</td><td rowspan="1" colspan="1">1</td><td rowspan="1" colspan="1">
                  <abbrev xmlns:xlink="http://www.w3.org/1999/xlink" xlink:title="not available" id="ABBRID0EPKBG" xlink:type="simple">NA</abbrev>
                </td><td rowspan="1" colspan="1">
                  <abbrev xmlns:xlink="http://www.w3.org/1999/xlink" xlink:title="not available" id="ABBRID0EXKBG" xlink:type="simple">NA</abbrev>
                </td><td rowspan="1" colspan="1">
                  <abbrev xmlns:xlink="http://www.w3.org/1999/xlink" xlink:title="not available" id="ABBRID0E6KBG" xlink:type="simple">NA</abbrev>
                </td><td rowspan="1" colspan="1">
                  <abbrev xmlns:xlink="http://www.w3.org/1999/xlink" xlink:title="not available" id="ABBRID0EHLBG" xlink:type="simple">NA</abbrev>
                </td></tr><tr><td rowspan="1" colspan="1">
                  <italic><tp:taxon-name><tp:taxon-name-part taxon-name-part-type="genus" reg="Gephyromantis">G.</tp:taxon-name-part> <tp:taxon-name-part taxon-name-part-type="species" reg="corvus">corvus</tp:taxon-name-part></tp:taxon-name></italic>
                </td><td rowspan="1" colspan="1">
                  <ext-link xmlns:xlink="http://www.w3.org/1999/xlink" ext-link-type="gen" xlink:href="MT043936" xlink:type="simple">MT043936</ext-link>
                </td><td rowspan="1" colspan="1">Tsaranoro</td><td rowspan="1" colspan="1"><named-content xmlns:xlink="http://www.w3.org/1999/xlink" content-type="dwc:institutional_code" xlink:type="simple">ZSM</named-content> 162/2019</td><td rowspan="1" colspan="1">ACZCV_786</td><td rowspan="1" colspan="1"/><td rowspan="1" colspan="1">M</td><td rowspan="1" colspan="1">41.8</td><td rowspan="1" colspan="1">14.6</td><td rowspan="1" colspan="1">14.0</td><td rowspan="1" colspan="1">4.2</td><td rowspan="1" colspan="1">3.9</td><td rowspan="1" colspan="1">2.9</td><td rowspan="1" colspan="1">3.4</td><td rowspan="1" colspan="1">3.0</td><td rowspan="1" colspan="1">0.7</td><td rowspan="1" colspan="1">12.2</td><td rowspan="1" colspan="1">27.4</td><td rowspan="1" colspan="1">28.3</td><td rowspan="1" colspan="1">0.8</td><td rowspan="1" colspan="1">62.6</td><td rowspan="1" colspan="1">1.5</td><td rowspan="1" colspan="1">1</td><td rowspan="1" colspan="1">43</td><td rowspan="1" colspan="1">7.4</td><td rowspan="1" colspan="1">2.6</td><td rowspan="1" colspan="1">0.3</td></tr><tr><td rowspan="1" colspan="1">
                  <italic><tp:taxon-name><tp:taxon-name-part taxon-name-part-type="genus" reg="Gephyromantis">G.</tp:taxon-name-part> <tp:taxon-name-part taxon-name-part-type="species" reg="corvus">corvus</tp:taxon-name-part></tp:taxon-name></italic>
                </td><td rowspan="1" colspan="1">
                  <ext-link xmlns:xlink="http://www.w3.org/1999/xlink" ext-link-type="gen" xlink:href="MT043937" xlink:type="simple">MT043937</ext-link>
                </td><td rowspan="1" colspan="1">Sakaviro</td><td rowspan="1" colspan="1"><named-content xmlns:xlink="http://www.w3.org/1999/xlink" content-type="dwc:institutional_code" xlink:type="simple">ZSM</named-content> 161/2019</td><td rowspan="1" colspan="1">ACZCV_751</td><td rowspan="1" colspan="1"/><td rowspan="1" colspan="1">M</td><td rowspan="1" colspan="1">39.3</td><td rowspan="1" colspan="1">15.4</td><td rowspan="1" colspan="1">14.4</td><td rowspan="1" colspan="1">4.1</td><td rowspan="1" colspan="1">4.0</td><td rowspan="1" colspan="1">2.2</td><td rowspan="1" colspan="1">3.9</td><td rowspan="1" colspan="1">1.8</td><td rowspan="1" colspan="1">0.4</td><td rowspan="1" colspan="1">11.6</td><td rowspan="1" colspan="1">24.0</td><td rowspan="1" colspan="1">27.8</td><td rowspan="1" colspan="1">0.7</td><td rowspan="1" colspan="1">62.1</td><td rowspan="1" colspan="1">1.6</td><td rowspan="1" colspan="1">2</td><td rowspan="1" colspan="1">43</td><td rowspan="1" colspan="1">7.6</td><td rowspan="1" colspan="1">2.8</td><td rowspan="1" colspan="1">0.4</td></tr><tr><td rowspan="1" colspan="1">
                  <italic><tp:taxon-name><tp:taxon-name-part taxon-name-part-type="genus" reg="Gephyromantis">G.</tp:taxon-name-part> <tp:taxon-name-part taxon-name-part-type="species" reg="corvus">corvus</tp:taxon-name-part></tp:taxon-name></italic>
                </td><td rowspan="1" colspan="1">
                  <ext-link xmlns:xlink="http://www.w3.org/1999/xlink" ext-link-type="gen" xlink:href="MT043938" xlink:type="simple">MT043938</ext-link>
                </td><td rowspan="1" colspan="1">Anja</td><td rowspan="1" colspan="1"><named-content xmlns:xlink="http://www.w3.org/1999/xlink" content-type="dwc:institutional_code" xlink:type="simple">ZSM</named-content> 160/2019</td><td rowspan="1" colspan="1">FAZC15813</td><td rowspan="1" colspan="1"/><td rowspan="1" colspan="1">M</td><td rowspan="1" colspan="1">41.1</td><td rowspan="1" colspan="1">14.4</td><td rowspan="1" colspan="1">14.3</td><td rowspan="1" colspan="1">4.7</td><td rowspan="1" colspan="1">4.3</td><td rowspan="1" colspan="1">1.9</td><td rowspan="1" colspan="1">3.3</td><td rowspan="1" colspan="1">3.3</td><td rowspan="1" colspan="1">0.7</td><td rowspan="1" colspan="1">12.5</td><td rowspan="1" colspan="1">25.5</td><td rowspan="1" colspan="1">30.2</td><td rowspan="1" colspan="1">0.9</td><td rowspan="1" colspan="1">70.3</td><td rowspan="1" colspan="1">1.7</td><td rowspan="1" colspan="1">3</td><td rowspan="1" colspan="1">45</td><td rowspan="1" colspan="1">7.9</td><td rowspan="1" colspan="1">2.5</td><td rowspan="1" colspan="1">0.4</td></tr><tr><td rowspan="1" colspan="1">
                  <italic><tp:taxon-name><tp:taxon-name-part taxon-name-part-type="genus" reg="Gephyromantis">G.</tp:taxon-name-part> <tp:taxon-name-part taxon-name-part-type="species" reg="corvus">corvus</tp:taxon-name-part></tp:taxon-name></italic>
                </td><td rowspan="1" colspan="1">
                  <ext-link xmlns:xlink="http://www.w3.org/1999/xlink" ext-link-type="gen" xlink:href="MT043939" xlink:type="simple">MT043939</ext-link>
                </td><td rowspan="1" colspan="1">Anja</td><td rowspan="1" colspan="1"><named-content xmlns:xlink="http://www.w3.org/1999/xlink" content-type="dwc:institutional_code" xlink:type="simple">ZSM</named-content> 159/2019</td><td rowspan="1" colspan="1">FAZC15812</td><td rowspan="1" colspan="1"/><td rowspan="1" colspan="1">F</td><td rowspan="1" colspan="1">42.0</td><td rowspan="1" colspan="1">14.3</td><td rowspan="1" colspan="1">15.1</td><td rowspan="1" colspan="1">5.2</td><td rowspan="1" colspan="1">3.8</td><td rowspan="1" colspan="1">2.5</td><td rowspan="1" colspan="1">3.3</td><td rowspan="1" colspan="1">3.0</td><td rowspan="1" colspan="1">0.6</td><td rowspan="1" colspan="1">11.3</td><td rowspan="1" colspan="1">24.4</td><td rowspan="1" colspan="1">28.4</td><td rowspan="1" colspan="1">0.5</td><td rowspan="1" colspan="1">64.1</td><td rowspan="1" colspan="1">1.5</td><td rowspan="1" colspan="1">2</td><td rowspan="1" colspan="1">
                  <abbrev xmlns:xlink="http://www.w3.org/1999/xlink" xlink:title="not available" id="ABBRID0ELYBG" xlink:type="simple">NA</abbrev>
                </td><td rowspan="1" colspan="1">
                  <abbrev xmlns:xlink="http://www.w3.org/1999/xlink" xlink:title="not available" id="ABBRID0ETYBG" xlink:type="simple">NA</abbrev>
                </td><td rowspan="1" colspan="1">
                  <abbrev xmlns:xlink="http://www.w3.org/1999/xlink" xlink:title="not available" id="ABBRID0E2YBG" xlink:type="simple">NA</abbrev>
                </td><td rowspan="1" colspan="1">
                  <abbrev xmlns:xlink="http://www.w3.org/1999/xlink" xlink:title="not available" id="ABBRID0EDZBG" xlink:type="simple">NA</abbrev>
                </td></tr><tr><td rowspan="1" colspan="1">
                  <italic><tp:taxon-name><tp:taxon-name-part taxon-name-part-type="genus" reg="Gephyromantis">G.</tp:taxon-name-part> <tp:taxon-name-part taxon-name-part-type="species" reg="corvus">corvus</tp:taxon-name-part></tp:taxon-name></italic>
                </td><td rowspan="1" colspan="1">
                  <ext-link xmlns:xlink="http://www.w3.org/1999/xlink" ext-link-type="gen" xlink:href="KX066641" xlink:type="simple">KX066641</ext-link>
                </td><td rowspan="1" colspan="1">Antsifotra Canyon</td><td rowspan="1" colspan="1"><named-content xmlns:xlink="http://www.w3.org/1999/xlink" content-type="dwc:institutional_code" xlink:type="simple">ZSM</named-content> 154/2019</td><td rowspan="1" colspan="1">ACZCV_286</td><td rowspan="1" colspan="1"/><td rowspan="1" colspan="1">F</td><td rowspan="1" colspan="1">37.2</td><td rowspan="1" colspan="1">13.8</td><td rowspan="1" colspan="1">14.2</td><td rowspan="1" colspan="1">4.9</td><td rowspan="1" colspan="1">4.4</td><td rowspan="1" colspan="1">2.9</td><td rowspan="1" colspan="1">3.5</td><td rowspan="1" colspan="1">3.3</td><td rowspan="1" colspan="1">0.7</td><td rowspan="1" colspan="1">10.3</td><td rowspan="1" colspan="1">24.3</td><td rowspan="1" colspan="1">27.0</td><td rowspan="1" colspan="1">0.4</td><td rowspan="1" colspan="1">60.5</td><td rowspan="1" colspan="1">1.6</td><td rowspan="1" colspan="1">1</td><td rowspan="1" colspan="1">
                  <abbrev xmlns:xlink="http://www.w3.org/1999/xlink" xlink:title="not available" id="ABBRID0EJ3BG" xlink:type="simple">NA</abbrev>
                </td><td rowspan="1" colspan="1">
                  <abbrev xmlns:xlink="http://www.w3.org/1999/xlink" xlink:title="not available" id="ABBRID0ER3BG" xlink:type="simple">NA</abbrev>
                </td><td rowspan="1" colspan="1">
                  <abbrev xmlns:xlink="http://www.w3.org/1999/xlink" xlink:title="not available" id="ABBRID0EZ3BG" xlink:type="simple">NA</abbrev>
                </td><td rowspan="1" colspan="1">
                  <abbrev xmlns:xlink="http://www.w3.org/1999/xlink" xlink:title="not available" id="ABBRID0EB4BG" xlink:type="simple">NA</abbrev>
                </td></tr><tr><td rowspan="1" colspan="1">
                  <italic><tp:taxon-name><tp:taxon-name-part taxon-name-part-type="genus" reg="Gephyromantis">G.</tp:taxon-name-part> <tp:taxon-name-part taxon-name-part-type="species" reg="corvus">corvus</tp:taxon-name-part></tp:taxon-name></italic>
                </td><td rowspan="1" colspan="1"><ext-link xmlns:xlink="http://www.w3.org/1999/xlink" ext-link-type="gen" xlink:href="KX066649" xlink:type="simple">KX066649</ext-link>, <ext-link xmlns:xlink="http://www.w3.org/1999/xlink" ext-link-type="gen" xlink:href="JN664352" xlink:type="simple">JN664352</ext-link>, <ext-link xmlns:xlink="http://www.w3.org/1999/xlink" ext-link-type="gen" xlink:href="EF222304" xlink:type="simple">EF222304</ext-link></td><td rowspan="1" colspan="1">Iambahatsy</td><td rowspan="1" colspan="1"><named-content xmlns:xlink="http://www.w3.org/1999/xlink" content-type="dwc:institutional_code" xlink:type="simple">MRSN</named-content> A5312</td><td rowspan="1" colspan="1">FAZC12910</td><td rowspan="1" colspan="1"><abbrev xmlns:xlink="http://www.w3.org/1999/xlink" xlink:title="paratype" id="ABBRID0E15BG" xlink:type="simple">PT</abbrev>£</td><td rowspan="1" colspan="1">M*</td><td rowspan="1" colspan="1">23.3</td><td rowspan="1" colspan="1">8.8</td><td rowspan="1" colspan="1">8.8</td><td rowspan="1" colspan="1">4.1</td><td rowspan="1" colspan="1">2.8</td><td rowspan="1" colspan="1">1.4</td><td rowspan="1" colspan="1">2.2</td><td rowspan="1" colspan="1">2.5</td><td rowspan="1" colspan="1">0.6</td><td rowspan="1" colspan="1">8.8</td><td rowspan="1" colspan="1">11.1</td><td rowspan="1" colspan="1">17.7</td><td rowspan="1" colspan="1">0.5</td><td rowspan="1" colspan="1">24.5</td><td rowspan="1" colspan="1">1.1</td><td rowspan="1" colspan="1">1</td><td rowspan="1" colspan="1">
                  <abbrev xmlns:xlink="http://www.w3.org/1999/xlink" xlink:title="not available" id="ABBRID0EWAAI" xlink:type="simple">NA</abbrev>
                </td><td rowspan="1" colspan="1">
                  <abbrev xmlns:xlink="http://www.w3.org/1999/xlink" xlink:title="not available" id="ABBRID0E5AAI" xlink:type="simple">NA</abbrev>
                </td><td rowspan="1" colspan="1">
                  <abbrev xmlns:xlink="http://www.w3.org/1999/xlink" xlink:title="not available" id="ABBRID0EGBAI" xlink:type="simple">NA</abbrev>
                </td><td rowspan="1" colspan="1">
                  <abbrev xmlns:xlink="http://www.w3.org/1999/xlink" xlink:title="not available" id="ABBRID0EOBAI" xlink:type="simple">NA</abbrev>
                </td></tr><tr><td rowspan="1" colspan="1">
                  <italic><tp:taxon-name><tp:taxon-name-part taxon-name-part-type="genus" reg="Gephyromantis">G.</tp:taxon-name-part> <tp:taxon-name-part taxon-name-part-type="species" reg="corvus">corvus</tp:taxon-name-part></tp:taxon-name></italic>
                </td><td rowspan="1" colspan="1">
                  <ext-link xmlns:xlink="http://www.w3.org/1999/xlink" ext-link-type="gen" xlink:href="KX066647" xlink:type="simple">KX066647</ext-link>
                </td><td rowspan="1" colspan="1">Canyon des Rats</td><td rowspan="1" colspan="1"><named-content xmlns:xlink="http://www.w3.org/1999/xlink" content-type="dwc:institutional_code" xlink:type="simple">ZSM</named-content> 157/2019</td><td rowspan="1" colspan="1">ACZCV_293</td><td rowspan="1" colspan="1"/><td rowspan="1" colspan="1">M*</td><td rowspan="1" colspan="1">27.4</td><td rowspan="1" colspan="1">11.3</td><td rowspan="1" colspan="1">11.2</td><td rowspan="1" colspan="1">3.2</td><td rowspan="1" colspan="1">2.8</td><td rowspan="1" colspan="1">1.5</td><td rowspan="1" colspan="1">2.4</td><td rowspan="1" colspan="1">2.0</td><td rowspan="1" colspan="1">0.6</td><td rowspan="1" colspan="1">9.0</td><td rowspan="1" colspan="1">18.5</td><td rowspan="1" colspan="1">21.2</td><td rowspan="1" colspan="1">0.4</td><td rowspan="1" colspan="1">44.8</td><td rowspan="1" colspan="1">1.6</td><td rowspan="1" colspan="1">3</td><td rowspan="1" colspan="1">35</td><td rowspan="1" colspan="1">4.8</td><td rowspan="1" colspan="1">2.0</td><td rowspan="1" colspan="1">0.1</td></tr><tr><td rowspan="1" colspan="1">
                  <italic><tp:taxon-name><tp:taxon-name-part taxon-name-part-type="genus" reg="Gephyromantis">G.</tp:taxon-name-part> <tp:taxon-name-part taxon-name-part-type="species" reg="corvus">corvus</tp:taxon-name-part></tp:taxon-name></italic>
                </td><td rowspan="1" colspan="1">
                  <ext-link xmlns:xlink="http://www.w3.org/1999/xlink" ext-link-type="gen" xlink:href="KX066646" xlink:type="simple">KX066646</ext-link>
                </td><td rowspan="1" colspan="1">Canyon des Rats</td><td rowspan="1" colspan="1"><named-content xmlns:xlink="http://www.w3.org/1999/xlink" content-type="dwc:institutional_code" xlink:type="simple">ZSM</named-content> 158/2019</td><td rowspan="1" colspan="1">ACZCV_294</td><td rowspan="1" colspan="1"/><td rowspan="1" colspan="1">
                  <abbrev xmlns:xlink="http://www.w3.org/1999/xlink" xlink:title="juvenile" id="ABBRID0ELGAI" xlink:type="simple">Juv</abbrev>
                </td><td rowspan="1" colspan="1">21.4</td><td rowspan="1" colspan="1">8.1</td><td rowspan="1" colspan="1">8.5</td><td rowspan="1" colspan="1">3.6</td><td rowspan="1" colspan="1">2.0</td><td rowspan="1" colspan="1">1.4</td><td rowspan="1" colspan="1">2.2</td><td rowspan="1" colspan="1">1.7</td><td rowspan="1" colspan="1">0.5</td><td rowspan="1" colspan="1">5.8</td><td rowspan="1" colspan="1">13.0</td><td rowspan="1" colspan="1">15.4</td><td rowspan="1" colspan="1">0.1</td><td rowspan="1" colspan="1">35.2</td><td rowspan="1" colspan="1">1.6</td><td rowspan="1" colspan="1">4</td><td rowspan="1" colspan="1">
                  <abbrev xmlns:xlink="http://www.w3.org/1999/xlink" xlink:title="not available" id="ABBRID0EDIAI" xlink:type="simple">NA</abbrev>
                </td><td rowspan="1" colspan="1">
                  <abbrev xmlns:xlink="http://www.w3.org/1999/xlink" xlink:title="not available" id="ABBRID0ELIAI" xlink:type="simple">NA</abbrev>
                </td><td rowspan="1" colspan="1">
                  <abbrev xmlns:xlink="http://www.w3.org/1999/xlink" xlink:title="not available" id="ABBRID0ETIAI" xlink:type="simple">NA</abbrev>
                </td><td rowspan="1" colspan="1">
                  <abbrev xmlns:xlink="http://www.w3.org/1999/xlink" xlink:title="not available" id="ABBRID0E2IAI" xlink:type="simple">NA</abbrev>
                </td></tr><tr><td rowspan="1" colspan="1">
                  <italic><tp:taxon-name><tp:taxon-name-part taxon-name-part-type="genus" reg="Gephyromantis">G.</tp:taxon-name-part> <tp:taxon-name-part taxon-name-part-type="species" reg="kintana">kintana</tp:taxon-name-part></tp:taxon-name></italic>
                </td><td rowspan="1" colspan="1">
                  <ext-link xmlns:xlink="http://www.w3.org/1999/xlink" ext-link-type="gen" xlink:href="MT043942" xlink:type="simple">MT043942</ext-link>
                </td><td rowspan="1" colspan="1">Zahavola</td><td rowspan="1" colspan="1"><named-content xmlns:xlink="http://www.w3.org/1999/xlink" content-type="dwc:institutional_code" xlink:type="simple">ZSM</named-content> 163/2019</td><td rowspan="1" colspan="1">ACZCV_291</td><td rowspan="1" colspan="1">
                  <abbrev xmlns:xlink="http://www.w3.org/1999/xlink" xlink:title="holotype" id="ABBRID0ELKAI" xlink:type="simple">HT</abbrev>
                </td><td rowspan="1" colspan="1">M</td><td rowspan="1" colspan="1">38.2</td><td rowspan="1" colspan="1">15.6</td><td rowspan="1" colspan="1">14.6</td><td rowspan="1" colspan="1">4.0</td><td rowspan="1" colspan="1">4.1</td><td rowspan="1" colspan="1">2.5</td><td rowspan="1" colspan="1">3.4</td><td rowspan="1" colspan="1">3.0</td><td rowspan="1" colspan="1">0.8</td><td rowspan="1" colspan="1">11.5</td><td rowspan="1" colspan="1">25.1</td><td rowspan="1" colspan="1">30.4</td><td rowspan="1" colspan="1">0.8</td><td rowspan="1" colspan="1">67.5</td><td rowspan="1" colspan="1">1.8</td><td rowspan="1" colspan="1">4</td><td rowspan="1" colspan="1">71</td><td rowspan="1" colspan="1">9.4</td><td rowspan="1" colspan="1">3.6</td><td rowspan="1" colspan="1">0.3</td></tr><tr><td rowspan="1" colspan="1">
                  <italic><tp:taxon-name><tp:taxon-name-part taxon-name-part-type="genus" reg="Gephyromantis">G.</tp:taxon-name-part> <tp:taxon-name-part taxon-name-part-type="species" reg="kintana">kintana</tp:taxon-name-part></tp:taxon-name></italic>
                </td><td rowspan="1" colspan="1"><ext-link xmlns:xlink="http://www.w3.org/1999/xlink" ext-link-type="gen" xlink:href="KX066634" xlink:type="simple">KX066634</ext-link>, <ext-link xmlns:xlink="http://www.w3.org/1999/xlink" ext-link-type="gen" xlink:href="JN664348" xlink:type="simple">JN664348</ext-link></td><td rowspan="1" colspan="1">Sakamalio</td><td rowspan="1" colspan="1"><named-content xmlns:xlink="http://www.w3.org/1999/xlink" content-type="dwc:institutional_code" xlink:type="simple">ZSM</named-content> 0047/2011 (<named-content xmlns:xlink="http://www.w3.org/1999/xlink" content-type="dwc:institutional_code" xlink:type="simple">MRSN</named-content> A5313)</td><td rowspan="1" colspan="1">FAZC12951</td><td rowspan="1" colspan="1"><abbrev xmlns:xlink="http://www.w3.org/1999/xlink" xlink:title="paratype" id="ABBRID0EDOAI" xlink:type="simple">PT</abbrev>£</td><td rowspan="1" colspan="1">M</td><td rowspan="1" colspan="1">37.2</td><td rowspan="1" colspan="1">14.9</td><td rowspan="1" colspan="1">12.3</td><td rowspan="1" colspan="1">5.5</td><td rowspan="1" colspan="1">4.1</td><td rowspan="1" colspan="1">2.3</td><td rowspan="1" colspan="1">3.5</td><td rowspan="1" colspan="1">3.3</td><td rowspan="1" colspan="1">0.6</td><td rowspan="1" colspan="1">11.1</td><td rowspan="1" colspan="1">15.6</td><td rowspan="1" colspan="1">26.6</td><td rowspan="1" colspan="1">0.9</td><td rowspan="1" colspan="1">40.0</td><td rowspan="1" colspan="1">1.1</td><td rowspan="1" colspan="1">1</td><td rowspan="1" colspan="1">29</td><td rowspan="1" colspan="1">8.2</td><td rowspan="1" colspan="1">2.2</td><td rowspan="1" colspan="1">0.6</td></tr><tr><td rowspan="1" colspan="1">
                  <italic><tp:taxon-name><tp:taxon-name-part taxon-name-part-type="genus" reg="Gephyromantis">G.</tp:taxon-name-part> <tp:taxon-name-part taxon-name-part-type="species" reg="kintana">kintana</tp:taxon-name-part></tp:taxon-name></italic>
                </td><td rowspan="1" colspan="1">Unavailable</td><td rowspan="1" colspan="1">Malaso</td><td rowspan="1" colspan="1"><named-content xmlns:xlink="http://www.w3.org/1999/xlink" content-type="dwc:institutional_code" xlink:type="simple">MRSN</named-content> A5322</td><td rowspan="1" colspan="1">FAZC12627</td><td rowspan="1" colspan="1">
                  <abbrev xmlns:xlink="http://www.w3.org/1999/xlink" xlink:title="paratype" id="ABBRID0EMRAI" xlink:type="simple">PT</abbrev>
                </td><td rowspan="1" colspan="1">M</td><td rowspan="1" colspan="1">43.6</td><td rowspan="1" colspan="1">15.2</td><td rowspan="1" colspan="1">16.5</td><td rowspan="1" colspan="1">5.5</td><td rowspan="1" colspan="1">
                  <abbrev xmlns:xlink="http://www.w3.org/1999/xlink" xlink:title="not available" id="ABBRID0EDSAI" xlink:type="simple">NA</abbrev>
                </td><td rowspan="1" colspan="1">
                  <abbrev xmlns:xlink="http://www.w3.org/1999/xlink" xlink:title="not available" id="ABBRID0ELSAI" xlink:type="simple">NA</abbrev>
                </td><td rowspan="1" colspan="1">
                  <abbrev xmlns:xlink="http://www.w3.org/1999/xlink" xlink:title="not available" id="ABBRID0ETSAI" xlink:type="simple">NA</abbrev>
                </td><td rowspan="1" colspan="1">3.6</td><td rowspan="1" colspan="1">0.7</td><td rowspan="1" colspan="1">11.9</td><td rowspan="1" colspan="1">26.7</td><td rowspan="1" colspan="1">30.2</td><td rowspan="1" colspan="1">0.7</td><td rowspan="1" colspan="1">69.0</td><td rowspan="1" colspan="1">1.6</td><td rowspan="1" colspan="1">3</td><td rowspan="1" colspan="1">24</td><td rowspan="1" colspan="1">7.5</td><td rowspan="1" colspan="1">3.3</td><td rowspan="1" colspan="1">0.6</td></tr><tr><td rowspan="1" colspan="1">
                  <italic><tp:taxon-name><tp:taxon-name-part taxon-name-part-type="genus" reg="Gephyromantis">G.</tp:taxon-name-part> <tp:taxon-name-part taxon-name-part-type="species" reg="kintana">kintana</tp:taxon-name-part></tp:taxon-name></italic>
                </td><td rowspan="1" colspan="1"><ext-link xmlns:xlink="http://www.w3.org/1999/xlink" ext-link-type="gen" xlink:href="KX066632" xlink:type="simple">KX066632</ext-link>, <ext-link xmlns:xlink="http://www.w3.org/1999/xlink" ext-link-type="gen" xlink:href="HQ640423" xlink:type="simple">HQ640423</ext-link></td><td rowspan="1" colspan="1">Tsiombivositra</td><td rowspan="1" colspan="1"><named-content xmlns:xlink="http://www.w3.org/1999/xlink" content-type="dwc:institutional_code" xlink:type="simple">MRSN</named-content> A5373</td><td rowspan="1" colspan="1">FAZC12859</td><td rowspan="1" colspan="1">
                  <abbrev xmlns:xlink="http://www.w3.org/1999/xlink" xlink:title="paratype" id="ABBRID0EOVAI" xlink:type="simple">PT</abbrev>
                </td><td rowspan="1" colspan="1">M</td><td rowspan="1" colspan="1">39.8</td><td rowspan="1" colspan="1">16.1</td><td rowspan="1" colspan="1">15.3</td><td rowspan="1" colspan="1">5.8</td><td rowspan="1" colspan="1">4.8</td><td rowspan="1" colspan="1">2.9</td><td rowspan="1" colspan="1">4.3</td><td rowspan="1" colspan="1">3.7</td><td rowspan="1" colspan="1">0.6</td><td rowspan="1" colspan="1">11.8</td><td rowspan="1" colspan="1">16.3</td><td rowspan="1" colspan="1">28.6</td><td rowspan="1" colspan="1">1.4</td><td rowspan="1" colspan="1">38.7</td><td rowspan="1" colspan="1">1.0</td><td rowspan="1" colspan="1">2</td><td rowspan="1" colspan="1">96</td><td rowspan="1" colspan="1">9.1</td><td rowspan="1" colspan="1">4.1</td><td rowspan="1" colspan="1">0.6</td></tr><tr><td rowspan="1" colspan="1">
                  <italic><tp:taxon-name><tp:taxon-name-part taxon-name-part-type="genus" reg="Gephyromantis">G.</tp:taxon-name-part> <tp:taxon-name-part taxon-name-part-type="species" reg="kintana">kintana</tp:taxon-name-part></tp:taxon-name></italic>
                </td><td rowspan="1" colspan="1">Unavailable</td><td rowspan="1" colspan="1">Piscine Naturelle</td><td rowspan="1" colspan="1"><named-content xmlns:xlink="http://www.w3.org/1999/xlink" content-type="dwc:institutional_code" xlink:type="simple">ZSM</named-content> 1553/2009</td><td rowspan="1" colspan="1">
                  <abbrev xmlns:xlink="http://www.w3.org/1999/xlink" xlink:title="not available" id="ABBRID0EUYAI" xlink:type="simple">NA</abbrev>
                </td><td rowspan="1" colspan="1">
                  <abbrev xmlns:xlink="http://www.w3.org/1999/xlink" xlink:title="paratype" id="ABBRID0E3YAI" xlink:type="simple">PT</abbrev>
                </td><td rowspan="1" colspan="1">M</td><td rowspan="1" colspan="1">35.7</td><td rowspan="1" colspan="1">13.8</td><td rowspan="1" colspan="1">15.0</td><td rowspan="1" colspan="1">4.9</td><td rowspan="1" colspan="1">
                  <abbrev xmlns:xlink="http://www.w3.org/1999/xlink" xlink:title="not available" id="ABBRID0ETZAI" xlink:type="simple">NA</abbrev>
                </td><td rowspan="1" colspan="1">
                  <abbrev xmlns:xlink="http://www.w3.org/1999/xlink" xlink:title="not available" id="ABBRID0E2ZAI" xlink:type="simple">NA</abbrev>
                </td><td rowspan="1" colspan="1">
                  <abbrev xmlns:xlink="http://www.w3.org/1999/xlink" xlink:title="not available" id="ABBRID0ED1AI" xlink:type="simple">NA</abbrev>
                </td><td rowspan="1" colspan="1">2.5</td><td rowspan="1" colspan="1">0.5</td><td rowspan="1" colspan="1">11.6</td><td rowspan="1" colspan="1">20.2</td><td rowspan="1" colspan="1">26.8</td><td rowspan="1" colspan="1">0.8</td><td rowspan="1" colspan="1">59.6</td><td rowspan="1" colspan="1">1.7</td><td rowspan="1" colspan="1">1</td><td rowspan="1" colspan="1">35</td><td rowspan="1" colspan="1">8.9</td><td rowspan="1" colspan="1">3.0</td><td rowspan="1" colspan="1">0.4</td></tr><tr><td rowspan="1" colspan="1">
                  <italic><tp:taxon-name><tp:taxon-name-part taxon-name-part-type="genus" reg="Gephyromantis">G.</tp:taxon-name-part> <tp:taxon-name-part taxon-name-part-type="species" reg="kintana">kintana</tp:taxon-name-part></tp:taxon-name></italic>
                </td><td rowspan="1" colspan="1">
                  <ext-link xmlns:xlink="http://www.w3.org/1999/xlink" ext-link-type="gen" xlink:href="KX066633" xlink:type="simple">KX066633</ext-link>
                </td><td rowspan="1" colspan="1">Malaso</td><td rowspan="1" colspan="1"><named-content xmlns:xlink="http://www.w3.org/1999/xlink" content-type="dwc:institutional_code" xlink:type="simple">ZSM</named-content> 165/2019</td><td rowspan="1" colspan="1">FAZC14355</td><td rowspan="1" colspan="1">
                  <abbrev xmlns:xlink="http://www.w3.org/1999/xlink" xlink:title="paratype" id="ABBRID0E13AI" xlink:type="simple">PT</abbrev>
                </td><td rowspan="1" colspan="1">M</td><td rowspan="1" colspan="1">41.9</td><td rowspan="1" colspan="1">15.9</td><td rowspan="1" colspan="1">15.9</td><td rowspan="1" colspan="1">4.7</td><td rowspan="1" colspan="1">4.5</td><td rowspan="1" colspan="1">2.2</td><td rowspan="1" colspan="1">3.5</td><td rowspan="1" colspan="1">3.2</td><td rowspan="1" colspan="1">0.7</td><td rowspan="1" colspan="1">12.8</td><td rowspan="1" colspan="1">25.6</td><td rowspan="1" colspan="1">31.1</td><td rowspan="1" colspan="1">0.8</td><td rowspan="1" colspan="1">70.1</td><td rowspan="1" colspan="1">1.7</td><td rowspan="1" colspan="1">2</td><td rowspan="1" colspan="1">75</td><td rowspan="1" colspan="1">10.5</td><td rowspan="1" colspan="1">4.3</td><td rowspan="1" colspan="1">0.6</td></tr><tr><td rowspan="1" colspan="1">
                  <italic><tp:taxon-name><tp:taxon-name-part taxon-name-part-type="genus" reg="Gephyromantis">G.</tp:taxon-name-part> <tp:taxon-name-part taxon-name-part-type="species" reg="kintana">kintana</tp:taxon-name-part></tp:taxon-name></italic>
                </td><td rowspan="1" colspan="1">
                  <ext-link xmlns:xlink="http://www.w3.org/1999/xlink" ext-link-type="gen" xlink:href="KX066612" xlink:type="simple">KX066612</ext-link>
                </td><td rowspan="1" colspan="1">Zahavola</td><td rowspan="1" colspan="1"><named-content xmlns:xlink="http://www.w3.org/1999/xlink" content-type="dwc:institutional_code" xlink:type="simple">ZSM</named-content> 164/2019</td><td rowspan="1" colspan="1">ACZCV_292</td><td rowspan="1" colspan="1">
                  <abbrev xmlns:xlink="http://www.w3.org/1999/xlink" xlink:title="paratype" id="ABBRID0EJABI" xlink:type="simple">PT</abbrev>
                </td><td rowspan="1" colspan="1">F</td><td rowspan="1" colspan="1">38.0</td><td rowspan="1" colspan="1">14.1</td><td rowspan="1" colspan="1">15.1</td><td rowspan="1" colspan="1">4.6</td><td rowspan="1" colspan="1">3.9</td><td rowspan="1" colspan="1">2.6</td><td rowspan="1" colspan="1">3.0</td><td rowspan="1" colspan="1">2.9</td><td rowspan="1" colspan="1">0.6</td><td rowspan="1" colspan="1">11.0</td><td rowspan="1" colspan="1">22.9</td><td rowspan="1" colspan="1">28.5</td><td rowspan="1" colspan="1">0.7</td><td rowspan="1" colspan="1">64.3</td><td rowspan="1" colspan="1">1.7</td><td rowspan="1" colspan="1">1</td><td rowspan="1" colspan="1">
                  <abbrev xmlns:xlink="http://www.w3.org/1999/xlink" xlink:title="not available" id="ABBRID0EECBI" xlink:type="simple">NA</abbrev>
                </td><td rowspan="1" colspan="1">
                  <abbrev xmlns:xlink="http://www.w3.org/1999/xlink" xlink:title="not available" id="ABBRID0EMCBI" xlink:type="simple">NA</abbrev>
                </td><td rowspan="1" colspan="1">
                  <abbrev xmlns:xlink="http://www.w3.org/1999/xlink" xlink:title="not available" id="ABBRID0EUCBI" xlink:type="simple">NA</abbrev>
                </td><td rowspan="1" colspan="1">
                  <abbrev xmlns:xlink="http://www.w3.org/1999/xlink" xlink:title="not available" id="ABBRID0E3CBI" xlink:type="simple">NA</abbrev>
                </td></tr><tr><td rowspan="1" colspan="1">
                  <italic><tp:taxon-name><tp:taxon-name-part taxon-name-part-type="genus" reg="Gephyromantis">G.</tp:taxon-name-part> <tp:taxon-name-part taxon-name-part-type="species" reg="kintana">kintana</tp:taxon-name-part></tp:taxon-name></italic>
                </td><td rowspan="1" colspan="1"><ext-link xmlns:xlink="http://www.w3.org/1999/xlink" ext-link-type="gen" xlink:href="KX066613" xlink:type="simple">KX066613</ext-link>, <ext-link xmlns:xlink="http://www.w3.org/1999/xlink" ext-link-type="gen" xlink:href="HQ640424" xlink:type="simple">HQ640424</ext-link></td><td rowspan="1" colspan="1">Zahavola</td><td rowspan="1" colspan="1"><named-content xmlns:xlink="http://www.w3.org/1999/xlink" content-type="dwc:institutional_code" xlink:type="simple">MRSN</named-content> A5324</td><td rowspan="1" colspan="1">FAZC12758</td><td rowspan="1" colspan="1">
                  <abbrev xmlns:xlink="http://www.w3.org/1999/xlink" xlink:title="paratype" id="ABBRID0EQEBI" xlink:type="simple">PT</abbrev>
                </td><td rowspan="1" colspan="1">F</td><td rowspan="1" colspan="1">40.1</td><td rowspan="1" colspan="1">15.0</td><td rowspan="1" colspan="1">16.3</td><td rowspan="1" colspan="1">6.1</td><td rowspan="1" colspan="1">4.4</td><td rowspan="1" colspan="1">2.8</td><td rowspan="1" colspan="1">4.2</td><td rowspan="1" colspan="1">3.3</td><td rowspan="1" colspan="1">0.5</td><td rowspan="1" colspan="1">10.8</td><td rowspan="1" colspan="1">16.9</td><td rowspan="1" colspan="1">28.0</td><td rowspan="1" colspan="1">0.7</td><td rowspan="1" colspan="1">37.2</td><td rowspan="1" colspan="1">0.9</td><td rowspan="1" colspan="1">2</td><td rowspan="1" colspan="1">
                  <abbrev xmlns:xlink="http://www.w3.org/1999/xlink" xlink:title="not available" id="ABBRID0ELGBI" xlink:type="simple">NA</abbrev>
                </td><td rowspan="1" colspan="1">
                  <abbrev xmlns:xlink="http://www.w3.org/1999/xlink" xlink:title="not available" id="ABBRID0ETGBI" xlink:type="simple">NA</abbrev>
                </td><td rowspan="1" colspan="1">
                  <abbrev xmlns:xlink="http://www.w3.org/1999/xlink" xlink:title="not available" id="ABBRID0E2GBI" xlink:type="simple">NA</abbrev>
                </td><td rowspan="1" colspan="1">
                  <abbrev xmlns:xlink="http://www.w3.org/1999/xlink" xlink:title="not available" id="ABBRID0EDHBI" xlink:type="simple">NA</abbrev>
                </td></tr><tr><td rowspan="1" colspan="1">
                  <italic><tp:taxon-name><tp:taxon-name-part taxon-name-part-type="genus" reg="Gephyromantis">G.</tp:taxon-name-part> <tp:taxon-name-part taxon-name-part-type="species" reg="kintana">kintana</tp:taxon-name-part></tp:taxon-name></italic>
                </td><td rowspan="1" colspan="1">
                  <ext-link xmlns:xlink="http://www.w3.org/1999/xlink" ext-link-type="gen" xlink:href="KX066631" xlink:type="simple">KX066631</ext-link>
                </td><td rowspan="1" colspan="1">Ambovo</td><td rowspan="1" colspan="1"><named-content xmlns:xlink="http://www.w3.org/1999/xlink" content-type="dwc:institutional_code" xlink:type="simple">MRSN</named-content> A5325</td><td rowspan="1" colspan="1">FAZC13000</td><td rowspan="1" colspan="1">
                  <abbrev xmlns:xlink="http://www.w3.org/1999/xlink" xlink:title="paratype" id="ABBRID0ETIBI" xlink:type="simple">PT</abbrev>
                </td><td rowspan="1" colspan="1">F</td><td rowspan="1" colspan="1">40.0</td><td rowspan="1" colspan="1">15.2</td><td rowspan="1" colspan="1">16.2</td><td rowspan="1" colspan="1">6.4</td><td rowspan="1" colspan="1">4.3</td><td rowspan="1" colspan="1">2.6</td><td rowspan="1" colspan="1">4.1</td><td rowspan="1" colspan="1">3.2</td><td rowspan="1" colspan="1">0.5</td><td rowspan="1" colspan="1">10.7</td><td rowspan="1" colspan="1">18.2</td><td rowspan="1" colspan="1">30.1</td><td rowspan="1" colspan="1">0.6</td><td rowspan="1" colspan="1">40.3</td><td rowspan="1" colspan="1">1.0</td><td rowspan="1" colspan="1">2</td><td rowspan="1" colspan="1">
                  <abbrev xmlns:xlink="http://www.w3.org/1999/xlink" xlink:title="not available" id="ABBRID0EOKBI" xlink:type="simple">NA</abbrev>
                </td><td rowspan="1" colspan="1">
                  <abbrev xmlns:xlink="http://www.w3.org/1999/xlink" xlink:title="not available" id="ABBRID0EWKBI" xlink:type="simple">NA</abbrev>
                </td><td rowspan="1" colspan="1">
                  <abbrev xmlns:xlink="http://www.w3.org/1999/xlink" xlink:title="not available" id="ABBRID0E5KBI" xlink:type="simple">NA</abbrev>
                </td><td rowspan="1" colspan="1">
                  <abbrev xmlns:xlink="http://www.w3.org/1999/xlink" xlink:title="not available" id="ABBRID0EGLBI" xlink:type="simple">NA</abbrev>
                </td></tr><tr><td rowspan="1" colspan="1">
                  <italic><tp:taxon-name><tp:taxon-name-part taxon-name-part-type="genus" reg="Gephyromantis">G.</tp:taxon-name-part> <tp:taxon-name-part taxon-name-part-type="species" reg="kintana">kintana</tp:taxon-name-part></tp:taxon-name></italic>
                </td><td rowspan="1" colspan="1">Unavailable</td><td rowspan="1" colspan="1">Ambovo</td><td rowspan="1" colspan="1"><named-content xmlns:xlink="http://www.w3.org/1999/xlink" content-type="dwc:institutional_code" xlink:type="simple">MRSN</named-content> A5326</td><td rowspan="1" colspan="1">FAZC13001</td><td rowspan="1" colspan="1">
                  <abbrev xmlns:xlink="http://www.w3.org/1999/xlink" xlink:title="paratype" id="ABBRID0EQMBI" xlink:type="simple">PT</abbrev>
                </td><td rowspan="1" colspan="1">F</td><td rowspan="1" colspan="1">38.0</td><td rowspan="1" colspan="1">13.0</td><td rowspan="1" colspan="1">14.9</td><td rowspan="1" colspan="1">4.6</td><td rowspan="1" colspan="1">
                  <abbrev xmlns:xlink="http://www.w3.org/1999/xlink" xlink:title="not available" id="ABBRID0EHNBI" xlink:type="simple">NA</abbrev>
                </td><td rowspan="1" colspan="1">
                  <abbrev xmlns:xlink="http://www.w3.org/1999/xlink" xlink:title="not available" id="ABBRID0EPNBI" xlink:type="simple">NA</abbrev>
                </td><td rowspan="1" colspan="1">
                  <abbrev xmlns:xlink="http://www.w3.org/1999/xlink" xlink:title="not available" id="ABBRID0EXNBI" xlink:type="simple">NA</abbrev>
                </td><td rowspan="1" colspan="1">2.9</td><td rowspan="1" colspan="1">0.6</td><td rowspan="1" colspan="1">9.6</td><td rowspan="1" colspan="1">23.1</td><td rowspan="1" colspan="1">27.9</td><td rowspan="1" colspan="1">0.7</td><td rowspan="1" colspan="1">62.6</td><td rowspan="1" colspan="1">1.6</td><td rowspan="1" colspan="1">3</td><td rowspan="1" colspan="1">
                  <abbrev xmlns:xlink="http://www.w3.org/1999/xlink" xlink:title="not available" id="ABBRID0E1OBI" xlink:type="simple">NA</abbrev>
                </td><td rowspan="1" colspan="1">
                  <abbrev xmlns:xlink="http://www.w3.org/1999/xlink" xlink:title="not available" id="ABBRID0ECPBI" xlink:type="simple">NA</abbrev>
                </td><td rowspan="1" colspan="1">
                  <abbrev xmlns:xlink="http://www.w3.org/1999/xlink" xlink:title="not available" id="ABBRID0EKPBI" xlink:type="simple">NA</abbrev>
                </td><td rowspan="1" colspan="1">
                  <abbrev xmlns:xlink="http://www.w3.org/1999/xlink" xlink:title="not available" id="ABBRID0ESPBI" xlink:type="simple">NA</abbrev>
                </td></tr><tr><td rowspan="1" colspan="1">
                  <italic><tp:taxon-name><tp:taxon-name-part taxon-name-part-type="genus" reg="Gephyromantis">G.</tp:taxon-name-part> <tp:taxon-name-part taxon-name-part-type="species" reg="kintana">kintana</tp:taxon-name-part></tp:taxon-name></italic>
                </td><td rowspan="1" colspan="1">
                  <ext-link xmlns:xlink="http://www.w3.org/1999/xlink" ext-link-type="gen" xlink:href="HQ640425" xlink:type="simple">HQ640425</ext-link>
                </td><td rowspan="1" colspan="1">Andranomena</td><td rowspan="1" colspan="1"><named-content xmlns:xlink="http://www.w3.org/1999/xlink" content-type="dwc:institutional_code" xlink:type="simple">MRSN</named-content> A2786</td><td rowspan="1" colspan="1">FAZC11964</td><td rowspan="1" colspan="1">
                  <abbrev xmlns:xlink="http://www.w3.org/1999/xlink" xlink:title="paratype" id="ABBRID0ECRBI" xlink:type="simple">PT</abbrev>
                </td><td rowspan="1" colspan="1">F</td><td rowspan="1" colspan="1">40.8</td><td rowspan="1" colspan="1">15.0</td><td rowspan="1" colspan="1">15.8</td><td rowspan="1" colspan="1">6.3</td><td rowspan="1" colspan="1">4.7</td><td rowspan="1" colspan="1">2.7</td><td rowspan="1" colspan="1">4.3</td><td rowspan="1" colspan="1">3.6</td><td rowspan="1" colspan="1">0.6</td><td rowspan="1" colspan="1">11.1</td><td rowspan="1" colspan="1">17.7</td><td rowspan="1" colspan="1">30.2</td><td rowspan="1" colspan="1">0.7</td><td rowspan="1" colspan="1">40.5</td><td rowspan="1" colspan="1">1.0</td><td rowspan="1" colspan="1">2</td><td rowspan="1" colspan="1">
                  <abbrev xmlns:xlink="http://www.w3.org/1999/xlink" xlink:title="not available" id="ABBRID0E4SBI" xlink:type="simple">NA</abbrev>
                </td><td rowspan="1" colspan="1">
                  <abbrev xmlns:xlink="http://www.w3.org/1999/xlink" xlink:title="not available" id="ABBRID0EFTBI" xlink:type="simple">NA</abbrev>
                </td><td rowspan="1" colspan="1">
                  <abbrev xmlns:xlink="http://www.w3.org/1999/xlink" xlink:title="not available" id="ABBRID0ENTBI" xlink:type="simple">NA</abbrev>
                </td><td rowspan="1" colspan="1">
                  <abbrev xmlns:xlink="http://www.w3.org/1999/xlink" xlink:title="not available" id="ABBRID0EVTBI" xlink:type="simple">NA</abbrev>
                </td></tr><tr><td rowspan="1" colspan="1">
                  <italic><tp:taxon-name><tp:taxon-name-part taxon-name-part-type="genus" reg="Gephyromantis">G.</tp:taxon-name-part> <tp:taxon-name-part taxon-name-part-type="species" reg="kintana">kintana</tp:taxon-name-part></tp:taxon-name></italic>
                </td><td rowspan="1" colspan="1"><ext-link xmlns:xlink="http://www.w3.org/1999/xlink" ext-link-type="gen" xlink:href="KX066635" xlink:type="simple">KX066635</ext-link>, <ext-link xmlns:xlink="http://www.w3.org/1999/xlink" ext-link-type="gen" xlink:href="HQ640422" xlink:type="simple">HQ640422</ext-link></td><td rowspan="1" colspan="1">Malaso</td><td rowspan="1" colspan="1"><named-content xmlns:xlink="http://www.w3.org/1999/xlink" content-type="dwc:institutional_code" xlink:type="simple">MRSN</named-content> A5323</td><td rowspan="1" colspan="1">FAZC12661</td><td rowspan="1" colspan="1">
                  <abbrev xmlns:xlink="http://www.w3.org/1999/xlink" xlink:title="paratype" id="ABBRID0EJVBI" xlink:type="simple">PT</abbrev>
                </td><td rowspan="1" colspan="1">F</td><td rowspan="1" colspan="1">39.0</td><td rowspan="1" colspan="1">15.0</td><td rowspan="1" colspan="1">15.7</td><td rowspan="1" colspan="1">6.1</td><td rowspan="1" colspan="1">4.4</td><td rowspan="1" colspan="1">2.8</td><td rowspan="1" colspan="1">4.2</td><td rowspan="1" colspan="1">3.6</td><td rowspan="1" colspan="1">0.6</td><td rowspan="1" colspan="1">11.9</td><td rowspan="1" colspan="1">17.6</td><td rowspan="1" colspan="1">29.7</td><td rowspan="1" colspan="1">0.8</td><td rowspan="1" colspan="1">39.3</td><td rowspan="1" colspan="1">1.0</td><td rowspan="1" colspan="1">2</td><td rowspan="1" colspan="1">
                  <abbrev xmlns:xlink="http://www.w3.org/1999/xlink" xlink:title="not available" id="ABBRID0EEXBI" xlink:type="simple">NA</abbrev>
                </td><td rowspan="1" colspan="1">
                  <abbrev xmlns:xlink="http://www.w3.org/1999/xlink" xlink:title="not available" id="ABBRID0EMXBI" xlink:type="simple">NA</abbrev>
                </td><td rowspan="1" colspan="1">
                  <abbrev xmlns:xlink="http://www.w3.org/1999/xlink" xlink:title="not available" id="ABBRID0EUXBI" xlink:type="simple">NA</abbrev>
                </td><td rowspan="1" colspan="1">
                  <abbrev xmlns:xlink="http://www.w3.org/1999/xlink" xlink:title="not available" id="ABBRID0E3XBI" xlink:type="simple">NA</abbrev>
                </td></tr></tbody></table></table-wrap><fig id="F1" position="float" orientation="portrait"><object-id xmlns:xlink="http://www.w3.org/1999/xlink" content-type="doi" xlink:type="simple">10.3897/zookeys.951.51129.figure1</object-id><object-id xmlns:xlink="http://www.w3.org/1999/xlink" content-type="arpha" xlink:type="simple">1FF07533-51F2-5CD6-89AA-B7E62E9FA277</object-id><label>Figure 1.</label><caption><p>Distribution of <italic><tp:taxon-name><tp:taxon-name-part taxon-name-part-type="genus" reg="Gephyromantis">Gephyromantis</tp:taxon-name-part> <tp:taxon-name-part taxon-name-part-type="species" reg="corvus">corvus</tp:taxon-name-part></tp:taxon-name></italic> and <italic><tp:taxon-name><tp:taxon-name-part taxon-name-part-type="genus" reg="Gephyromantis">G.</tp:taxon-name-part> <tp:taxon-name-part taxon-name-part-type="species" reg="kintana">kintana</tp:taxon-name-part></tp:taxon-name></italic> sp. nov. Note that in Sakamalio the two species are found in syntopy.</p></caption><graphic xmlns:xlink="http://www.w3.org/1999/xlink" xlink:href="zookeys-951-133-g001.jpg" position="float" orientation="portrait" xlink:type="simple" id="oo_434768.jpg"><uri content-type="original_file" xlink:type="simple">https://binary.pensoft.net/fig/434768</uri></graphic></fig></tp:treatment-sec><ref-list><ref id="B46"><mixed-citation xmlns:xlink="http://www.w3.org/1999/xlink" xlink:type="simple"><person-group><name name-style="western"><surname>Vences</surname><given-names>M</given-names></name></person-group> (<year>2000</year>) Phylogenetic studies of ranoid frogs (<tp:taxon-name><tp:taxon-name-part taxon-name-part-type="class">Amphibia</tp:taxon-name-part></tp:taxon-name>: <tp:taxon-name><tp:taxon-name-part taxon-name-part-type="order">Anura</tp:taxon-name-part></tp:taxon-name>), with a discussion of the origin and evolution of the vertebrate clades of Madagascar. Doctoral dissertation, Universität Bonn.</mixed-citation></ref><ref id="B31"><mixed-citation xmlns:xlink="http://www.w3.org/1999/xlink" xlink:type="simple"><person-group><name name-style="western"><surname>Mercurio</surname><given-names>V</given-names></name><name name-style="western"><surname>Andreone</surname><given-names>F</given-names></name></person-group> (<year>2007</year>) <article-title>Two new canyon-dwelling frogs from the arid sandstone Isalo Massif, central-southern Madagascar (<tp:taxon-name><tp:taxon-name-part taxon-name-part-type="family">Mantellidae</tp:taxon-name-part></tp:taxon-name>, <tp:taxon-name><tp:taxon-name-part taxon-name-part-type="subfamily">Mantellinae</tp:taxon-name-part></tp:taxon-name>).</article-title><source>Zootaxa</source><volume>1574</volume>: <fpage>31</fpage>–<lpage>47</lpage>. <ext-link xlink:type="simple" ext-link-type="doi" xlink:href="10.11646/zootaxa.1574.1.2">https://doi.org/10.11646/zootaxa.1574.1.2</ext-link></mixed-citation></ref><ref id="B49"><mixed-citation xmlns:xlink="http://www.w3.org/1999/xlink" xlink:type="simple"><person-group><name name-style="western"><surname>Vieites</surname><given-names>DR</given-names></name><name name-style="western"><surname>Wollenberg</surname><given-names>KC</given-names></name><name name-style="western"><surname>Andreone</surname><given-names>F</given-names></name><name name-style="western"><surname>Köhler</surname><given-names>J</given-names></name><name name-style="western"><surname>Glaw</surname><given-names>F</given-names></name><name name-style="western"><surname>Vences</surname><given-names>M</given-names></name></person-group> (<year>2009</year>) <article-title>Vast underestimation of Madagascar’s biodiversity evidenced by an integrative amphibian inventory.</article-title><source>Proceedings of the National Academy of Sciences of the United States of America</source><volume>106</volume>: <fpage>8267</fpage>–<lpage>8272</lpage>. <ext-link xlink:type="simple" ext-link-type="doi" xlink:href="10.1073/pnas.0810821106">https://doi.org/10.1073/pnas.0810821106</ext-link></mixed-citation></ref><ref id="B7"><mixed-citation xmlns:xlink="http://www.w3.org/1999/xlink" xlink:type="simple"><person-group><name name-style="western"><surname>Crottini</surname><given-names>A</given-names></name><name name-style="western"><surname>Glaw</surname><given-names>F</given-names></name><name name-style="western"><surname>Casiraghi</surname><given-names>M</given-names></name><name name-style="western"><surname>Jenkins</surname><given-names>RKB</given-names></name><name name-style="western"><surname>Mercurio</surname><given-names>V</given-names></name><name name-style="western"><surname>Randrianantoandro</surname><given-names>C</given-names></name><name name-style="western"><surname>Randrianirina</surname><given-names>JE</given-names></name><name name-style="western"><surname>Andreone</surname><given-names>F</given-names></name></person-group> (<year>2011a</year>) <article-title>A new <tp:taxon-name><tp:taxon-name-part taxon-name-part-type="genus">Gephyromantis</tp:taxon-name-part> (<tp:taxon-name-part taxon-name-part-type="subgenus">Phylacomantis</tp:taxon-name-part>)</tp:taxon-name> frog species from the pinnacle karst of Bemaraha, western Madagascar.</article-title><source>Zookeys</source><volume>81</volume>: <fpage>51</fpage>–<lpage>71</lpage>. <ext-link xlink:type="simple" ext-link-type="doi" xlink:href="10.3897/zookeys.81.1111">https://doi.org/10.3897/zookeys.81.1111</ext-link></mixed-citation></ref><ref id="B27"><mixed-citation xmlns:xlink="http://www.w3.org/1999/xlink" xlink:type="simple"><person-group><name name-style="western"><surname>Kaffenberger</surname><given-names>N</given-names></name><name name-style="western"><surname>Wollenberg</surname><given-names>KC</given-names></name><name name-style="western"><surname>Köhler</surname><given-names>J</given-names></name><name name-style="western"><surname>Glaw</surname><given-names>F</given-names></name><name name-style="western"><surname>Vieites</surname><given-names>DR</given-names></name><name name-style="western"><surname>Vences</surname><given-names>M</given-names></name></person-group> (<year>2012</year>) <article-title>Molecular phylogeny and biogeography of Malagasy frogs of the genus <italic><tp:taxon-name><tp:taxon-name-part taxon-name-part-type="genus">Gephyromantis</tp:taxon-name-part></tp:taxon-name></italic>.</article-title><source>Molecular Phylogenetics and Evolution</source><volume>62</volume>: <fpage>555</fpage>–<lpage>560</lpage>. <ext-link xlink:type="simple" ext-link-type="doi" xlink:href="10.1016/j.ympev.2011.09.023">https://doi.org/10.1016/j.ympev.2011.09.023</ext-link></mixed-citation></ref><ref id="B6"><mixed-citation xmlns:xlink="http://www.w3.org/1999/xlink" xlink:type="simple"><person-group><name name-style="western"><surname>Cocca</surname><given-names>W</given-names></name><name name-style="western"><surname>Rosa</surname><given-names>GM</given-names></name><name name-style="western"><surname>Andreone</surname><given-names>F</given-names></name><name name-style="western"><surname>Aprea</surname><given-names>G</given-names></name><name name-style="western"><surname>Bergò</surname><given-names>PE</given-names></name><name name-style="western"><surname>Mattioli</surname><given-names>F</given-names></name><name name-style="western"><surname>Mercurio</surname><given-names>V</given-names></name><name name-style="western"><surname>Randrianirina</surname><given-names>JE</given-names></name><name name-style="western"><surname>Rosado</surname><given-names>D</given-names></name><name name-style="western"><surname>Vences</surname><given-names>M</given-names></name><name name-style="western"><surname>Crottini</surname><given-names>A</given-names></name></person-group> (<year>2018</year>) <article-title>The herpetofauna (<tp:taxon-name><tp:taxon-name-part taxon-name-part-type="class">Amphibia</tp:taxon-name-part></tp:taxon-name>, <tp:taxon-name><tp:taxon-name-part taxon-name-part-type="order">Crocodylia</tp:taxon-name-part></tp:taxon-name>, <tp:taxon-name><tp:taxon-name-part taxon-name-part-type="order">Squamata</tp:taxon-name-part></tp:taxon-name>, <tp:taxon-name><tp:taxon-name-part taxon-name-part-type="order">Testudines</tp:taxon-name-part></tp:taxon-name>) of the Isalo Massif, Southwest Madagascar: combining morphological, molecular and museum data.</article-title><source>Salamandra</source><volume>54</volume>: <fpage>178</fpage>–<lpage>200</lpage>. <ext-link xlink:type="simple" ext-link-type="uri" xlink:href="http://www.salamandra-journal.com/index.php/home/contents/2018-vol-54/1909-cocca-w-g-m-rosa-f-andreone-g-aprea-p-e-bergo-f-mattioli-v-mercurio-j-e-randrianirina-d-rosado-m-vences-a-crottini">http://www.salamandra-journal.com/index.php/home/contents/2018-vol-54/1909-cocca-w-g-m-rosa-f-andreone-g-aprea-p-e-bergo-f-mattioli-v-mercurio-j-e-randrianirina-d-rosado-m-vences-a-crottini</ext-link></mixed-citation></ref><ref id="B17"><mixed-citation xmlns:xlink="http://www.w3.org/1999/xlink" xlink:type="simple"><person-group><name name-style="western"><surname>Glaw</surname><given-names>F</given-names></name><name name-style="western"><surname>Vences</surname><given-names>M</given-names></name></person-group> (<year>2006</year>) <article-title>Phylogeny and genus-level classification of mantellid frogs (<tp:taxon-name><tp:taxon-name-part taxon-name-part-type="class">Amphibia</tp:taxon-name-part></tp:taxon-name>, <tp:taxon-name><tp:taxon-name-part taxon-name-part-type="order">Anura</tp:taxon-name-part></tp:taxon-name>).</article-title><source>Organisms, Diversity and Evolution</source><volume>6</volume>: <fpage>236</fpage>–<lpage>253</lpage>. <ext-link xlink:type="simple" ext-link-type="doi" xlink:href="10.1016/j.ode.2005.12.001">https://doi.org/10.1016/j.ode.2005.12.001</ext-link></mixed-citation></ref><ref id="B19"><mixed-citation xmlns:xlink="http://www.w3.org/1999/xlink" xlink:type="simple"><person-group><name name-style="western"><surname>Glaw</surname><given-names>F</given-names></name><name name-style="western"><surname>Vences</surname><given-names>M</given-names></name><name name-style="western"><surname>Gossmann</surname><given-names>V</given-names></name></person-group> (<year>2000</year>) <article-title>A new species of <tp:taxon-name><tp:taxon-name-part taxon-name-part-type="genus">Mantidactylus</tp:taxon-name-part></tp:taxon-name> (subgenus <tp:taxon-name><tp:taxon-name-part taxon-name-part-type="genus"/><tp:taxon-name-part taxon-name-part-type="subgenus">Guibemantis</tp:taxon-name-part></tp:taxon-name>) from Madagascar, with a comparative survey of internal femoral gland structure in the genus (<tp:taxon-name><tp:taxon-name-part taxon-name-part-type="class">Amphibia</tp:taxon-name-part></tp:taxon-name>: <tp:taxon-name><tp:taxon-name-part taxon-name-part-type="family">Ranidae</tp:taxon-name-part></tp:taxon-name>: <tp:taxon-name><tp:taxon-name-part taxon-name-part-type="subfamily">Mantellinae</tp:taxon-name-part></tp:taxon-name>).</article-title><source>Journal of Natural History</source><volume>34</volume>: <fpage>1135</fpage>–<lpage>1154</lpage>. <ext-link xlink:type="simple" ext-link-type="doi" xlink:href="10.1080/00222930050020140">https://doi.org/10.1080/00222930050020140</ext-link></mixed-citation></ref><ref id="B41"><mixed-citation xmlns:xlink="http://www.w3.org/1999/xlink" xlink:type="simple"><person-group><name name-style="western"><surname>Reeve</surname><given-names>E</given-names></name><name name-style="western"><surname>Ndriantsoa</surname><given-names>SH</given-names></name><name name-style="western"><surname>Strauß</surname><given-names>A</given-names></name><name name-style="western"><surname>Randrianiaina</surname><given-names>R-D</given-names></name><name name-style="western"><surname>Hiobiarilanto</surname><given-names>TR</given-names></name><name name-style="western"><surname>Glaw</surname><given-names>F</given-names></name><name name-style="western"><surname>Glos</surname><given-names>J</given-names></name><name name-style="western"><surname>Vences</surname><given-names>M</given-names></name></person-group> (<year>2011</year>) Acoustic underwater signals with a probable function during competitive feeding in a tadpole. Naturwissenschaften 98: 135. <ext-link xlink:type="simple" ext-link-type="doi" xlink:href="10.1007/s00114-010-0752-1">https://doi.org/10.1007/s00114-010-0752-1</ext-link></mixed-citation></ref><ref id="B32"><mixed-citation xmlns:xlink="http://www.w3.org/1999/xlink" xlink:type="simple"><person-group><name name-style="western"><surname>Mercurio</surname><given-names>V</given-names></name><name name-style="western"><surname>Aprea</surname><given-names>G</given-names></name><name name-style="western"><surname>Crottini</surname><given-names>A</given-names></name><name name-style="western"><surname>Mattioli</surname><given-names>F</given-names></name><name name-style="western"><surname>Randrianirina</surname><given-names>JE</given-names></name><name name-style="western"><surname>Razafindrabe</surname><given-names>TJ</given-names></name><name name-style="western"><surname>Andreone</surname><given-names>F</given-names></name></person-group> (<year>2008</year>) <article-title>The amphibians of Isalo Massif, southern-central Madagascar: high frog diversity in an apparently hostile dry habitat.</article-title> In: <person-group><name name-style="western"><surname>Andreone</surname><given-names>F</given-names></name></person-group> (<role>Eds</role>) <issue-title>A Conservation Strategy for the Amphibians of Madagascar.</issue-title><source>Monografie del Museo Regionale di Scienze Naturali di Torino</source><volume>45</volume>: <fpage>143</fpage>–<lpage>196</lpage>. <ext-link xlink:type="simple" ext-link-type="uri" xlink:href="https://www.academia.edu/22428469/The_amphibians_of_Isalo_Massif_southern-central_Madagascar_high_frog_diversity_in_an_apparently_hostile_dry_habitat">https://www.academia.edu/22428469/The_amphibians_of_Isalo_Massif_southern-central_Madagascar_high_frog_diversity_in_an_apparently_hostile_dry_habitat</ext-link></mixed-citation></ref><ref id="B13"><mixed-citation xmlns:xlink="http://www.w3.org/1999/xlink" xlink:type="simple"><person-group><name name-style="western"><surname>Duffy</surname><given-names>R</given-names></name></person-group> (<year>2006</year>) <article-title>Global environmental governance and the challenge of shadow states: the impact of illicit sapphire mining in Madagascar.</article-title><source>Development and Change</source><volume>36</volume>: <fpage>825</fpage>–<lpage>843</lpage>. <ext-link xlink:type="simple" ext-link-type="doi" xlink:href="10.1111/j.0012-155X.2005.00437.x">https://doi.org/10.1111/j.0012-155X.2005.00437.x</ext-link></mixed-citation></ref><ref id="B40"><mixed-citation xmlns:xlink="http://www.w3.org/1999/xlink" xlink:type="simple"><person-group><name name-style="western"><surname>Rakotondravony</surname><given-names>HA</given-names></name><name name-style="western"><surname>Goodman</surname><given-names>SM</given-names></name></person-group> (<year>2011</year>) <article-title>Rapid herpetofaunal surveys within five isolated forests on sedimentary rock in western Madagascar.</article-title><source>Herpetological Conservation and Biology</source><volume>6</volume>: <fpage>297</fpage>–<lpage>311</lpage>. <ext-link xlink:type="simple" ext-link-type="uri" xlink:href="http://www.herpconbio.org/contents_vol6_issue2.html">http://www.herpconbio.org/contents_vol6_issue2.html</ext-link></mixed-citation></ref></ref-list></tp:taxon-treatment>
